# Supplementary material for: NeuroTransDB: highly curated and structured transcriptomic metadata for neurodegenerative diseases
Source: Database (Oxford). 2015 Oct 15;2015:bav099. doi: 10.1093/database/bav099 (PMC4608514; doi:10.1093/database/bav099)
Supplement: Supplementary Data [file supp_bav099_supplementary_data.zip]

Archive with 9 entries (9 files):
- S4.xls
- S5.xls
- SupplementaryTableS1.doc
- SupplementaryTableS2.doc
- CurationGuidelines.pdf
- README.txt
- S1.xls
- S2.xls
- S3.xls
