# Supplementary material for: NeuroTransDB: highly curated and structured transcriptomic metadata for neurodegenerative diseases
Source: Database (Oxford). 2015 Oct 15;2015:bav099. doi: 10.1093/database/bav099 (PMC4608514; doi:10.1093/database/bav099)
Supplement: Supplementary Data [file supp_bav099_supplementary_data.zip › S4.xls]

## Sheet: phenotype
Phenotype	Internal Normalization	Ontology_ID	Ontology	Comment
amyloid-beta + C1q treated neurons	Treated	http://purl.obolibrary.org/obo/CHEBI_53002	Experimental Factor Ontology (EFO)	NA for c1q
amyloid-beta treated neurons	Treated	http://purl.obolibrary.org/obo/CHEBI_53002	Experimental Factor Ontology (EFO)
Vehicle Treated	Control	http://www.ebi.ac.uk/efo/EFO_0000732	Experimental Factor Ontology (EFO)
ADDL treated	Treated	NA	NA
CATSKL+ADDL treated	Treated	NA	NA
CATSKL treated	Treated	NA	NA
ADDL+CATSKL treated	Treated	NA	NA
treated_CHD5 KD shRNA sequences	Treated	NA	NA	This one cannot be mapped to only single ontology because CHD5, KD and shRNA treatment are all single units. Only these single units can be mapped but to individual ontologies.
treated_control shRNA sequences	Treated	http://www.bioassayontology.org/bao#BAO_0000323	BioAssay Ontology	I put this ontology because it was included under bioassay which meant it is a treatment. This is the closest I found
treated_control shRNA sequences.	Treated	http://www.bioassayontology.org/bao#BAO_0000323	BioAssay Ontology	I put this ontology because it was included under bioassay which meant it is a treatment. This is the closest I found
treated_CHD5 KD shRNA sequences.	Treated	NA	NA	This one cannot be mapped to only single ontology because CHD5, KD and shRNA treatment are all single units. Only these single units can be mapped but to individual ontologies.
AD-activated calcineurin	Treated	http://purl.obolibrary.org/obo/CHEBI_53439	Experimental Factor Ontology (EFO)
AD-lacZ	Treated	http://ncicb.nci.nih.gov/xml/owl/EVS/Thesaurus.owl#C16777	National Cancer Institute Thesaurus	Found the mapping for LacZ gene but not for the AD-LacZ specific however the task of LacZ is same in both cases
AD-ctrl	Control	http://www.ebi.ac.uk/efo/EFO_0001461	Experimental Factor Ontology (EFO)
Control	Control	http://www.ebi.ac.uk/efo/EFO_0001461	Experimental Factor Ontology (EFO)
Treated	Treated	http://purl.bioontology.org/ontology/SNOMEDCT/28995006	Systematized Nomenclature of Medicine - Clinical Terms	The closest one I found for treated in medical domain was this

## Sheet: ratName
Rat Name	Internal Normalization	Ontology_ID	Ontology
Sprague-Dawley rat	Sprague Dawley	http://www.ebi.ac.uk/efo/EFO_0001352	EFO
Sprague Dawley	Sprague Dawley	http://www.ebi.ac.uk/efo/EFO_0001352	EFO
Fischer 344 rat	Fischer 344	http://www.ebi.ac.uk/efo/EFO_0000176	EFO

## Sheet: treatmentType
Treatment Type	Internal Normalization	Ontology_ID	Ontology	Comment
Neurons are treated with amyloid beta and human purified C1q	Chemical	http://purl.obolibrary.org/obo/CHEBI_53002	Experimental Factor Ontology (EFO)	This is the link only to Amyloid beta and not to the specific protocol of AB treatment. No sensible link to c1Q found.
Neurons are treated with amyloid beta	Chemical	http://purl.obolibrary.org/obo/CHEBI_53002	Experimental Factor Ontology (EFO)	This is the link only to Amyloid beta and not to the specific protocol of AB treatment
Vehicle Treated	Treated	http://www.ebi.ac.uk/efo/EFO_0000732	Experimental Factor Ontology (EFO)
ADDL treated	Chemical	NA	NA	No ontology found
CATSKL+ADDL treated	Chemical	NA	NA	No ontology found
CATSKL treated	Chemical	NA	NA	No ontology found
ADDL+CATSKL treated	Chemical	NA	NA	No ontology found
treatment with CHD5 KD shRNA sequences	Chemical	NA	NA	This one cannot be mapped to only single ontology because CHD5, KD and shRNA treatment are all single units. Only these single units can be mapped but to individual ontologies.
treatment with control shRNA sequences.	Chemical	http://www.bioassayontology.org/bao#BAO_0000323	BioAssay Ontology	I put this ontology because it was included under bioassay which meant it is a treatment. This is the closest I found
infected with As-aCaN	Chemical	NA	NA
infected with Ad-LacZ,	Chemical	http://ncicb.nci.nih.gov/xml/owl/EVS/Thesaurus.owl#C16777	National Cancer Institute Thesaurus	Found the mapping for LacZ gene but not for the AD-LacZ specific however the task of LacZ is same in both cases
uninfected	Control	http://www.ebi.ac.uk/efo/EFO_0001460	Experimental Factor Ontology (EFO)
beta-amyloid peptide 25-35 fragment for 1 Day	Chemical	NA	NA	Cannot map exactly to the amyloid beta 25-35 fragment while each fragment is important is for some specific trait...it should not be mapped to AB42
beta-amyloid peptide 25-35 fragment for 3 days	Chemical	NA	NA	Cannot map exactly to the amyloid beta 25-35 fragment while each fragment is important is for some specific trait...it should not be mapped to AB42
beta-amyloid peptide 25-35 fragment for 5 days	Chemical	NA	NA	Cannot map exactly to the amyloid beta 25-35 fragment while each fragment is important is for some specific trait...it should not be mapped to AB42
Cultured on immobilized beta-amyloid peptide 25-35 fragment for 12 hours.	Chemical	NA	NA	Cannot map exactly to the amyloid beta 25-35 fragment while each fragment is important is for some specific trait...it should not be mapped to AB42

## Sheet: physical_Injury
Physical Injury	Ontology_ID	Ontology_Name
acute phase traumatic injury	http://ontology.neuinfo.org/NIF/Dysfunction/NIF-Dysfunction.owl#nlx_143898	Neuroscience Information Framework (NIF) Standard Ontology (NIFSTD)
sub-chronic phase of injury	http://ontology.neuinfo.org/NIF/Dysfunction/NIF-Dysfunction.owl#nlx_143898	Neuroscience Information Framework (NIF) Standard Ontology (NIFSTD)
chronic phase of injury	http://ontology.neuinfo.org/NIF/Dysfunction/NIF-Dysfunction.owl#nlx_143898	Neuroscience Information Framework (NIF) Standard Ontology (NIFSTD)
acute phase	http://ontology.neuinfo.org/NIF/Dysfunction/NIF-Dysfunction.owl#nlx_143898	Neuroscience Information Framework (NIF) Standard Ontology (NIFSTD)
