# Supplementary material for: NeuroTransDB: highly curated and structured transcriptomic metadata for neurodegenerative diseases
Source: Database (Oxford). 2015 Oct 15;2015:bav099. doi: 10.1093/database/bav099 (PMC4608514; doi:10.1093/database/bav099)
Supplement: Supplementary Data [file supp_bav099_supplementary_data.zip › S5.xls]

## Sheet: AD1_human
ID	Source Database for the given identifier
GSE26972	GEO
GSE18309	GEO
GSE58364	GEO
GSE58349	GEO
GSE58348	GEO
GSE48552	GEO
GSE12685	GEO
GSE16759	GEO
GSE37263	GEO
GSE37264	GEO
GSE29652	GEO
GSE4757	GEO
GSE46131	GEO
GSE6778	GEO
GSE6777	GEO
GSE6775	GEO
GSE6774	GEO
E-MTAB-656	ArrayExpress
GSE28146	GEO
GSE29680	GEO
E-MEXP-2280	ArrayExpress
GSE1297	GEO
GSE30945	GEO
GSE4227	GEO
GSE4229	GEO
GSE45596	GEO
GSE53890	GEO
GSE56899	GEO
GSE29378	GEO
GSE49160	GEO
GSE36980	GEO
GSE46579	GEO
GSE5281	GEO
GSE26927	GEO
GSE13214	GEO
GSE39087	GEO
GSE44771	GEO
GSE44770	GEO
GSE44768	GEO
GSE33528	GEO
GSE29676	GEO
GSE6677	GEO
GSE4226	GEO
GSE9770	GEO
GSE15222	GEO

## Sheet: AD1_mouse
ID	Source Database for the given identifier
GSE48028	GEO
GSE23847	GEO
GSE46871	GEO
GSE11148	GEO
GSE22996	GEO
GSE45703	GEO
GSE20447	GEO
GSE36981	GEO
GSE55627	GEO
GSE29317	GEO
GSE50521	GEO
GSE26836	GEO
GSE27888	GEO
GSE25926	GEO
GSE47036	GEO
GSE32536	GEO
GSE44625	GEO
GSE41345	GEO
GSE13691	GEO
E-MTAB-1937	ArrayExpress
GSE14499	GEO
E-MTAB-2121	ArrayExpress
E-MTAB-1530	ArrayExpress
E-ERAD-160	ArrayExpress
GSE47038	GEO
GSE36237	GEO
GSE26600	GEO
E-MTAB-1	ArrayExpress
GSE1375	GEO
GSE1556	GEO
GSE1555	GEO

## Sheet: AD1_rat
ID	Source Database for the given identifier
GSE28886	GEO
GSE55369	GEO
GSE27620	GEO
GSE1978	GEO
GSE856	GEO
