# Supplementary material for: NeuroTransDB: highly curated and structured transcriptomic metadata for neurodegenerative diseases
Source: Database (Oxford). 2015 Oct 15;2015:bav099. doi: 10.1093/database/bav099 (PMC4608514; doi:10.1093/database/bav099)
Supplement: Supplementary Data [file supp_bav099_supplementary_data.zip › README.txt]

MYSQL INSTALLTION AND DATA UPLOAD

Please refer to the below link to install MySQL

http://dev.mysql.com/doc/refman/5.6/en/installing.html

——————————————————————————————————————————————————————————————————————————————————————

MYSQLDUMP USAGE:

Below, we describe simple steps for loading the provided SQLDumps into your installed MySQL. 

Step 1: Start mysql  with a username (e.g. myname) and password (if given)

mysql -u myname  -p

For more details please see: https://dev.mysql.com/doc/refman/5.0/en/connecting-disconnecting.html 


Step 2: Create a new empty database of your choice (e.g. test), and then exit MYSQL

CREATE DATABASE test;
exit;


Step 3: Import the given SQLDump table into this created database

mysql -u myname -p test <human_AD1.sql

 

Please refer to the below link on how to use MySQL database:

https://dev.mysql.com/doc/refman/5.0/en/tutorial.html 

——————————————————————————————————————————————————————————————————————————————————————

PRIORITY NOTATIONS USED IN THE NeuroTransDB DATABASE

AD1 - Alzheimer’s Disease priority 1
AD2 - Alzheimer’s Disease priority 2
AD3 - Alzheimer’s Disease priority 3/ Unrelated
PD1 - Parkinsons’s Disease priority 1
PD3 - Parkinsons’s Disease priority 3/Unrelated
HD1 - Huntington’s Disease priority 1
ALS1 - Amyotrophic Lateral Sclerosis priority 1
MS1 - Multiple Sclerosis priority 1
SCHIZ1 - Schizophrenia priority 1
BR1 - Breast Cancer priority 1
CT1 - Control samples priority 1
