# Supplementary material for: NeuroTransDB: highly curated and structured transcriptomic metadata for neurodegenerative diseases
Source: Database (Oxford). 2015 Oct 15;2015:bav099. doi: 10.1093/database/bav099 (PMC4608514; doi:10.1093/database/bav099)
Supplement: Supplementary Data [file supp_bav099_supplementary_data.zip › S1.xls]

## Sheet: AlzheimerExperiments
All the Alzheimer's Experiment were retrieved using the method described in "Data Retrieval" Section of the paper (as of December 2014)
Human Microarray			Human Sequencing			Mouse Microarray			Mouse Sequencing			Rat Microarray			Rat Sequencing
ArrayExpress Experiment IDs	MIAME Score		ArrayExpress Experiment IDs	MINSEQE Score		ArrayExpress Experiment IDs	MIAME Score		ArrayExpress Experiment IDs	MINSEQE Score		ArrayExpress Experiment IDs	MIAME Score		ArrayExpress Experiment IDs	MINSEQE Score
E-GEOD-12685	3		E-GEOD-46579	4		E-GEOD-45534	4		E-GEOD-45703	4		E-GEOD-28886	3
E-GEOD-1297	4		E-GEOD-46131	3		E-GEOD-15056	5		E-GEOD-52023	4		E-GEOD-55369	5
E-GEOD-13214	4		E-GEOD-48552	4		E-GEOD-48028	4		E-GEOD-43366	4		E-GEOD-27620	3
E-GEOD-16759	3		E-GEOD-46644	4		E-GEOD-23847	3		E-ERAD-160	4		E-GEOD-1978	4
E-GEOD-18309	4		E-GEOD-63501	5		E-GEOD-49311	3		E-GEOD-52024	3		E-GEOD-34451	5
E-GEOD-24345	2					E-GEOD-8425	3					E-GEOD-62686	5
E-GEOD-26927	3					E-GEOD-46871	5					E-GEOD-37618	4
E-GEOD-26972	3					E-GEOD-11148	3					E-GEOD-9990	3
E-GEOD-28146	4					E-GEOD-22996	4					E-TABM-129	4
E-GEOD-28450	4					E-GEOD-15058	5					E-GEOD-5281	4
E-GEOD-29378	4					E-GEOD-36981	4					E-GEOD-856	3
E-GEOD-29652	4					E-MTAB-2584	5					E-GEOD-15758	4
E-GEOD-29680	4					E-GEOD-55627	4					E-GEOD-20219	NA
E-GEOD-30945	4					E-GEOD-29317	4					E-GEOD-23847	3
E-GEOD-32645	5					E-GEOD-50521	4					E-GEOD-27888	4
E-GEOD-33528	5					E-GEOD-15128	5					E-GEOD-33618	3
E-GEOD-34879	3					E-GEOD-26836	4					E-GEOD-36237	4
E-GEOD-36980	4					E-GEOD-27888	4					E-GEOD-36981	4
E-GEOD-37257	4					E-GEOD-25926	4					E-GEOD-55627	4
E-GEOD-37263	3					E-GEOD-47036	4					E-GEOD-55627	4
E-GEOD-37264	4					E-GEOD-7119	4
E-GEOD-4097	3					E-GEOD-32536	3
E-GEOD-41868	4					E-GEOD-44625	4
E-GEOD-4227	2					E-GEOD-41345	4
E-GEOD-4229	2					E-GEOD-13691	2
E-GEOD-44768	4					E-GEOD-15758	4
E-GEOD-44770	4					E-GEOD-31372	4
E-GEOD-44771	4					E-MTAB-1937	4
E-GEOD-45596	4					E-GEOD-14499	3
E-GEOD-4757	4					E-MTAB-2121	3
E-GEOD-48350	4					E-GEOD-33618	3
E-GEOD-49160	3					E-MTAB-2738	4
E-GEOD-50586	3					E-MTAB-1530	5
E-GEOD-5281	4					E-GEOD-39372	3
E-GEOD-53890	5					E-GEOD-47038	4
E-GEOD-56899	3					E-GEOD-36237	4
E-GEOD-58348	4					E-MEXP-1018	5
E-GEOD-58349	4					E-GEOD-26600	4
E-GEOD-58364	4					E-MTAB-1	4
E-GEOD-58959	4					E-GEOD-20447	NA
E-GEOD-6276	3					E-GEOD-1375	3
E-GEOD-6771	4					E-GEOD-1556	3
E-GEOD-6773	3					E-GEOD-1555	4
E-GEOD-6774	4					E-GEOD-10908	NA
E-GEOD-6775	4					E-GEOD-1782	NA
E-GEOD-6777	4
E-GEOD-6778	3
E-MEXP-1913	4
E-MEXP-2280	5
E-MEXP-965	4
E-MEXP-968	4
E-MTAB-656	4
E-GEOD-9770	4
E-GEOD-25496	4
E-GEOD-59685	3
E-GEOD-61769	3
E-GEOD-62003	NA
E-MEXP-389	3
E-MTAB-1841	4
E-GEOD-33500	3
E-GEOD-33503	3
E-GEOD-15222	NA
E-GEOD-15309	NA
E-GEOD-17312	NA
E-GEOD-19465	NA
E-GEOD-23000	NA
E-GEOD-23290	NA
E-GEOD-28094	NA
E-GEOD-34516	NA
E-GEOD-37661	NA
E-GEOD-4226	NA
E-GEOD-6677	NA

## Sheet: LungCancerExperiments
We queried ArrayExpress for Lung Cancer experiments using the keyword "Lung Cancer". 100 of Microarry and 10 of Sequencing experiments were selected for the below statistics. For Rat, there was only 1 sequencing experiment (as of May 8, 2015)
Human Microarray			Human Sequencing			Mouse Microarray			Mouse Sequencing			Rat Microarray			Rat Sequencing
ArrayExpress Experiment IDs	MIAME Score		ArrayExpress Experiment IDs	MINSEQE Score		ArrayExpress Experiment IDs	MIAME Score		ArrayExpress Experiment IDs	MINSEQE Score		ArrayExpress Experiment IDs	MIAME Score		ArrayExpress Experiment IDs	MINSEQE Score
E-MTAB-1900	2		E-GEOD-58462	5		E-MTAB-1871	5		E-GEOD-59831	4		E-GEOD-60203	4		E-GEOD-47792	4
E-MTAB-1872	4		E-GEOD-65420	5		E-GEOD-60001	3		E-GEOD-57177	4		E-GEOD-49144	5
E-MTAB-1790	3		E-GEOD-63400	4		E-GEOD-57797	4		E-GEOD-49417	4		E-GEOD-47792	3
E-MTAB-1690	3		E-GEOD-63398	5		E-GEOD-38948	4		E-ERAD-287	3		E-MTAB-1842	4
E-MEXP-3913	5		E-MTAB-2706	5		E-GEOD-56935	4		E-GEOD-48975	5		E-MTAB-2065	4
E-MTAB-1134	5		E-GEOD-49417	4		E-GEOD-46869	4		E-GEOD-56175	4		E-GEOD-36208	5
E-MTAB-1133	4		E-GEOD-62614	4		E-GEOD-54353	4		E-GEOD-57043	4		E-GEOD-40795	4
E-MTAB-1132	5		E-GEOD-62412	5		E-GEOD-54352	4		E-GEOD-52594	4		E-GEOD-32147	3
E-MTAB-1939	4		E-GEOD-61325	5		E-GEOD-54351	4		E-GEOD-43028	4		E-GEOD-30178	4
E-MTAB-1353	5		E-GEOD-58382	5		E-MEXP-3653	4		E-GEOD-51144	5		E-GEOD-30469	4
E-MEXP-3790	5					E-GEOD-30878	3
E-MTAB-966	4					E-GEOD-46439	5
E-MTAB-923	4					E-GEOD-46438	5
E-TABM-1192	4					E-GEOD-44619	5
E-TABM-1201	4					E-GEOD-36473	3
E-MTAB-581	4					E-GEOD-45744	5
E-MTAB-618	3					E-GEOD-31776	5
E-MEXP-3025	3					E-GEOD-33348	3
E-TABM-1169	4					E-GEOD-38386	4
E-MEXP-2644	3					E-GEOD-38341	5
E-TABM-926	3					E-GEOD-31013	4
E-MEXP-2825	4					E-GEOD-29688	5
E-TABM-727	5					E-GEOD-36568	4
E-MEXP-2524	4					E-GEOD-29533	5
E-MEXP-2004	5					E-GEOD-29230	4
E-MEXP-2003	5					E-GEOD-27719	4
E-TABM-813	4					E-GEOD-27717	4
E-MEXP-2450	3					E-GEOD-27675	4
E-TABM-611	4					E-GEOD-26644	5
E-TABM-585	3					E-GEOD-18907	4
E-TABM-387	3					E-GEOD-15587	5
E-MEXP-1857	4					E-NCMF-37	5
E-MEXP-875	4					E-NCMF-36	3
E-TABM-450	3					E-GEOD-26850	4
E-TABM-270	3					E-GEOD-26874	3
E-TABM-239	4					E-GEOD-23875	3
E-MEXP-1008	3					E-GEOD-23874	3
E-TABM-15	3					E-GEOD-23873	4
E-TABM-208	4					E-GEOD-18244	5
E-TABM-207	4					E-GEOD-21581	5
E-MEXP-476	4					E-GEOD-18534	4
E-TABM-134	3					E-GEOD-21309	4
E-TABM-22	5					E-GEOD-18784	4
E-MIMR-102	3					E-GEOD-15741	3
E-MEXP-489	3					E-GEOD-14458	3
E-TABM-47	3					E-GEOD-14459	4
E-MEXP-231	3					E-GEOD-17933	3
E-TABM-65	4					E-GEOD-5127	4
E-SMDB-810	3					E-GEOD-9305	4
E-MEXP-274	3					E-MEXP-1361	4
E-MTAB-3512	3					E-GEOD-10954	3
E-GEOD-68233	5					E-GEOD-9304	3
E-GEOD-60888	5					E-GEOD-7209	3
E-GEOD-56036	5					E-GEOD-6116	3
E-GEOD-67804	3					E-MEXP-1137	4
E-GEOD-67729	5					E-GEOD-7215	3
E-GEOD-67728	5					E-GEOD-8666	4
E-GEOD-67727	5					E-GEOD-8663	4
E-GEOD-67571	4					E-GEOD-8662	4
E-MTAB-2359	2					E-GEOD-27675	4
E-GEOD-66495	4					E-GEOD-26644	5
E-GEOD-50991	4					E-GEOD-18907	4
E-GEOD-66654	5					E-GEOD-27932	5
E-GEOD-66473	4					E-GEOD-26648	4
E-GEOD-50627	4					E-GEOD-15587	5
E-GEOD-66335	5					E-NCMF-37	5
E-GEOD-51212	5					E-NCMF-36	3
E-MTAB-2914	4					E-GEOD-27354	4
E-GEOD-65854	4					E-GEOD-26850	4
E-GEOD-65570	3					E-GEOD-26874	3
E-GEOD-65569	3					E-GEOD-20468	2
E-GEOD-65568	3					E-GEOD-26289	4
E-GEOD-64293	3					E-GEOD-23875	3
E-GEOD-62950	4					E-GEOD-23874	3
E-GEOD-62948	4					E-GEOD-23873	4
E-GEOD-65413	4					E-GEOD-25501	3
E-GEOD-64766	4					E-GEOD-24695	4
E-GEOD-64765	5					E-MEXP-2490	2
E-GEOD-64322	4					E-GEOD-24061	4
E-GEOD-28993	5					E-GEOD-18244	5
E-GEOD-54495	5					E-MTAB-62	5
E-GEOD-50451	4					E-GEOD-22575	4
E-GEOD-64101	4					E-GEOD-21581	5
E-GEOD-64007	4					E-GEOD-20390	4
E-GEOD-62407	3					E-GEOD-18534	4
E-GEOD-63977	3					E-GEOD-12400	4
E-GEOD-63940	4					E-GEOD-12394	4
E-GEOD-63784	3					E-GEOD-17341	4
E-GEOD-49644	5					E-GEOD-21309	4
E-GEOD-57492	5					E-GEOD-17112	4
E-MTAB-2435	4					E-GEOD-15326	3
E-GEOD-56493	4					E-GEOD-15325	4
E-GEOD-61396	4					E-GEOD-12863	5
E-GEOD-33479	5					E-GEOD-17373	3
E-GEOD-62614	4					E-GEOD-18784	4
E-GEOD-62609	5					E-GEOD-15741	3
E-GEOD-43477	4					E-GEOD-14458	3
E-GEOD-62113	4					E-MTAB-27	4
E-GEOD-55869	5					E-GEOD-14459	4
E-GEOD-40588	5					E-GEOD-3676	3
