# Supplementary material for: NeuroTransDB: highly curated and structured transcriptomic metadata for neurodegenerative diseases
Source: Database (Oxford). 2015 Oct 15;2015:bav099. doi: 10.1093/database/bav099 (PMC4608514; doi:10.1093/database/bav099)
Supplement: Supplementary Data [file supp_bav099_supplementary_data.zip › S2.xls]

## Sheet: phenotype
Phenotype	Internal_Normalization	Ontology	Ontology ID
AD	Diseased	Alzheimer's disease ontology(ADO)	http://scai.fraunhofer.de/AlzheimerOntology#Subtypes
AD patient	Diseased	Alzheimer's disease ontology(ADO)	http://scai.fraunhofer.de/AlzheimerOntology#Subtypes
AD sample 0	Diseased	Alzheimer's disease ontology(ADO)	http://scai.fraunhofer.de/AlzheimerOntology#Subtypes
AD sample 1	Diseased	Alzheimer's disease ontology(ADO)	http://scai.fraunhofer.de/AlzheimerOntology#Subtypes
AD sample 10	Diseased	Alzheimer's disease ontology(ADO)	http://scai.fraunhofer.de/AlzheimerOntology#Subtypes
AD sample 11	Diseased	Alzheimer's disease ontology(ADO)	http://scai.fraunhofer.de/AlzheimerOntology#Subtypes
AD sample 12	Diseased	Alzheimer's disease ontology(ADO)	http://scai.fraunhofer.de/AlzheimerOntology#Subtypes
AD sample 13	Diseased	Alzheimer's disease ontology(ADO)	http://scai.fraunhofer.de/AlzheimerOntology#Subtypes
AD sample 14	Diseased	Alzheimer's disease ontology(ADO)	http://scai.fraunhofer.de/AlzheimerOntology#Subtypes
AD sample 15	Diseased	Alzheimer's disease ontology(ADO)	http://scai.fraunhofer.de/AlzheimerOntology#Subtypes
AD sample 16	Diseased	Alzheimer's disease ontology(ADO)	http://scai.fraunhofer.de/AlzheimerOntology#Subtypes
AD sample 17	Diseased	Alzheimer's disease ontology(ADO)	http://scai.fraunhofer.de/AlzheimerOntology#Subtypes
AD sample 18	Diseased	Alzheimer's disease ontology(ADO)	http://scai.fraunhofer.de/AlzheimerOntology#Subtypes
AD sample 19	Diseased	Alzheimer's disease ontology(ADO)	http://scai.fraunhofer.de/AlzheimerOntology#Subtypes
AD sample 2	Diseased	Alzheimer's disease ontology(ADO)	http://scai.fraunhofer.de/AlzheimerOntology#Subtypes
AD sample 20	Diseased	Alzheimer's disease ontology(ADO)	http://scai.fraunhofer.de/AlzheimerOntology#Subtypes
AD sample 21	Diseased	Alzheimer's disease ontology(ADO)	http://scai.fraunhofer.de/AlzheimerOntology#Subtypes
AD sample 22	Diseased	Alzheimer's disease ontology(ADO)	http://scai.fraunhofer.de/AlzheimerOntology#Subtypes
AD sample 23	Diseased	Alzheimer's disease ontology(ADO)	http://scai.fraunhofer.de/AlzheimerOntology#Subtypes
AD sample 24	Diseased	Alzheimer's disease ontology(ADO)	http://scai.fraunhofer.de/AlzheimerOntology#Subtypes
AD sample 25	Diseased	Alzheimer's disease ontology(ADO)	http://scai.fraunhofer.de/AlzheimerOntology#Subtypes
AD sample 26	Diseased	Alzheimer's disease ontology(ADO)	http://scai.fraunhofer.de/AlzheimerOntology#Subtypes
AD sample 27	Diseased	Alzheimer's disease ontology(ADO)	http://scai.fraunhofer.de/AlzheimerOntology#Subtypes
AD sample 28	Diseased	Alzheimer's disease ontology(ADO)	http://scai.fraunhofer.de/AlzheimerOntology#Subtypes
AD sample 29	Diseased	Alzheimer's disease ontology(ADO)	http://scai.fraunhofer.de/AlzheimerOntology#Subtypes
AD sample 3	Diseased	Alzheimer's disease ontology(ADO)	http://scai.fraunhofer.de/AlzheimerOntology#Subtypes
AD sample 30	Diseased	Alzheimer's disease ontology(ADO)	http://scai.fraunhofer.de/AlzheimerOntology#Subtypes
AD sample 31	Diseased	Alzheimer's disease ontology(ADO)	http://scai.fraunhofer.de/AlzheimerOntology#Subtypes
AD sample 32	Diseased	Alzheimer's disease ontology(ADO)	http://scai.fraunhofer.de/AlzheimerOntology#Subtypes
AD sample 33	Diseased	Alzheimer's disease ontology(ADO)	http://scai.fraunhofer.de/AlzheimerOntology#Subtypes
AD sample 34	Diseased	Alzheimer's disease ontology(ADO)	http://scai.fraunhofer.de/AlzheimerOntology#Subtypes
AD sample 35	Diseased	Alzheimer's disease ontology(ADO)	http://scai.fraunhofer.de/AlzheimerOntology#Subtypes
AD sample 36	Diseased	Alzheimer's disease ontology(ADO)	http://scai.fraunhofer.de/AlzheimerOntology#Subtypes
AD sample 37	Diseased	Alzheimer's disease ontology(ADO)	http://scai.fraunhofer.de/AlzheimerOntology#Subtypes
AD sample 38	Diseased	Alzheimer's disease ontology(ADO)	http://scai.fraunhofer.de/AlzheimerOntology#Subtypes
AD sample 39	Diseased	Alzheimer's disease ontology(ADO)	http://scai.fraunhofer.de/AlzheimerOntology#Subtypes
AD sample 4	Diseased	Alzheimer's disease ontology(ADO)	http://scai.fraunhofer.de/AlzheimerOntology#Subtypes
AD sample 40	Diseased	Alzheimer's disease ontology(ADO)	http://scai.fraunhofer.de/AlzheimerOntology#Subtypes
AD sample 41	Diseased	Alzheimer's disease ontology(ADO)	http://scai.fraunhofer.de/AlzheimerOntology#Subtypes
AD sample 42	Diseased	Alzheimer's disease ontology(ADO)	http://scai.fraunhofer.de/AlzheimerOntology#Subtypes
AD sample 43	Diseased	Alzheimer's disease ontology(ADO)	http://scai.fraunhofer.de/AlzheimerOntology#Subtypes
AD sample 44	Diseased	Alzheimer's disease ontology(ADO)	http://scai.fraunhofer.de/AlzheimerOntology#Subtypes
AD sample 45	Diseased	Alzheimer's disease ontology(ADO)	http://scai.fraunhofer.de/AlzheimerOntology#Subtypes
AD sample 46	Diseased	Alzheimer's disease ontology(ADO)	http://scai.fraunhofer.de/AlzheimerOntology#Subtypes
AD sample 47	Diseased	Alzheimer's disease ontology(ADO)	http://scai.fraunhofer.de/AlzheimerOntology#Subtypes
AD sample 5	Diseased	Alzheimer's disease ontology(ADO)	http://scai.fraunhofer.de/AlzheimerOntology#Subtypes
AD sample 6	Diseased	Alzheimer's disease ontology(ADO)	http://scai.fraunhofer.de/AlzheimerOntology#Subtypes
AD sample 7	Diseased	Alzheimer's disease ontology(ADO)	http://scai.fraunhofer.de/AlzheimerOntology#Subtypes
AD sample 8	Diseased	Alzheimer's disease ontology(ADO)	http://scai.fraunhofer.de/AlzheimerOntology#Subtypes
AD sample 9	Diseased	Alzheimer's disease ontology(ADO)	http://scai.fraunhofer.de/AlzheimerOntology#Subtypes
AD:neurofibriallary tangle	Diseased	Alzheimer's disease ontology(ADO)	http://scai.fraunhofer.de/AlzheimerOntology#Subtypes
AD_FC, biological rep1	Diseased	Alzheimer's disease ontology(ADO)	http://scai.fraunhofer.de/AlzheimerOntology#Subtypes
AD_FC, biological rep10	Diseased	Alzheimer's disease ontology(ADO)	http://scai.fraunhofer.de/AlzheimerOntology#Subtypes
AD_FC, biological rep11	Diseased	Alzheimer's disease ontology(ADO)	http://scai.fraunhofer.de/AlzheimerOntology#Subtypes
AD_FC, biological rep12	Diseased	Alzheimer's disease ontology(ADO)	http://scai.fraunhofer.de/AlzheimerOntology#Subtypes
AD_FC, biological rep13	Diseased	Alzheimer's disease ontology(ADO)	http://scai.fraunhofer.de/AlzheimerOntology#Subtypes
AD_FC, biological rep14	Diseased	Alzheimer's disease ontology(ADO)	http://scai.fraunhofer.de/AlzheimerOntology#Subtypes
AD_FC, biological rep15	Diseased	Alzheimer's disease ontology(ADO)	http://scai.fraunhofer.de/AlzheimerOntology#Subtypes
AD_FC, biological rep2	Diseased	Alzheimer's disease ontology(ADO)	http://scai.fraunhofer.de/AlzheimerOntology#Subtypes
AD_FC, biological rep3	Diseased	Alzheimer's disease ontology(ADO)	http://scai.fraunhofer.de/AlzheimerOntology#Subtypes
AD_FC, biological rep4	Diseased	Alzheimer's disease ontology(ADO)	http://scai.fraunhofer.de/AlzheimerOntology#Subtypes
AD_FC, biological rep5	Diseased	Alzheimer's disease ontology(ADO)	http://scai.fraunhofer.de/AlzheimerOntology#Subtypes
AD_FC, biological rep6	Diseased	Alzheimer's disease ontology(ADO)	http://scai.fraunhofer.de/AlzheimerOntology#Subtypes
AD_FC, biological rep7	Diseased	Alzheimer's disease ontology(ADO)	http://scai.fraunhofer.de/AlzheimerOntology#Subtypes
AD_FC, biological rep8	Diseased	Alzheimer's disease ontology(ADO)	http://scai.fraunhofer.de/AlzheimerOntology#Subtypes
AD_FC, biological rep9	Diseased	Alzheimer's disease ontology(ADO)	http://scai.fraunhofer.de/AlzheimerOntology#Subtypes
AD_HI, biological rep1	Diseased	Alzheimer's disease ontology(ADO)	http://scai.fraunhofer.de/AlzheimerOntology#Subtypes
AD_HI, biological rep2	Diseased	Alzheimer's disease ontology(ADO)	http://scai.fraunhofer.de/AlzheimerOntology#Subtypes
AD_HI, biological rep3	Diseased	Alzheimer's disease ontology(ADO)	http://scai.fraunhofer.de/AlzheimerOntology#Subtypes
AD_HI, biological rep4	Diseased	Alzheimer's disease ontology(ADO)	http://scai.fraunhofer.de/AlzheimerOntology#Subtypes
AD_HI, biological rep5	Diseased	Alzheimer's disease ontology(ADO)	http://scai.fraunhofer.de/AlzheimerOntology#Subtypes
AD_HI, biological rep6	Diseased	Alzheimer's disease ontology(ADO)	http://scai.fraunhofer.de/AlzheimerOntology#Subtypes
AD_HI, biological rep7	Diseased	Alzheimer's disease ontology(ADO)	http://scai.fraunhofer.de/AlzheimerOntology#Subtypes
AD_TC, biological rep1	Diseased	Alzheimer's disease ontology(ADO)	http://scai.fraunhofer.de/AlzheimerOntology#Subtypes
AD_TC, biological rep10	Diseased	Alzheimer's disease ontology(ADO)	http://scai.fraunhofer.de/AlzheimerOntology#Subtypes
AD_TC, biological rep2	Diseased	Alzheimer's disease ontology(ADO)	http://scai.fraunhofer.de/AlzheimerOntology#Subtypes
AD_TC, biological rep3	Diseased	Alzheimer's disease ontology(ADO)	http://scai.fraunhofer.de/AlzheimerOntology#Subtypes
AD_TC, biological rep4	Diseased	Alzheimer's disease ontology(ADO)	http://scai.fraunhofer.de/AlzheimerOntology#Subtypes
AD_TC, biological rep5	Diseased	Alzheimer's disease ontology(ADO)	http://scai.fraunhofer.de/AlzheimerOntology#Subtypes
AD_TC, biological rep6	Diseased	Alzheimer's disease ontology(ADO)	http://scai.fraunhofer.de/AlzheimerOntology#Subtypes
AD_TC, biological rep7	Diseased	Alzheimer's disease ontology(ADO)	http://scai.fraunhofer.de/AlzheimerOntology#Subtypes
AD_TC, biological rep8	Diseased	Alzheimer's disease ontology(ADO)	http://scai.fraunhofer.de/AlzheimerOntology#Subtypes
AD_TC, biological rep9	Diseased	Alzheimer's disease ontology(ADO)	http://scai.fraunhofer.de/AlzheimerOntology#Subtypes
Age-matched control	Control	Alzheimer's disease ontology(ADO)	http://scai.fraunhofer.de/AlzheimerOntology#control_subject
Alzheimer	Diseased	Alzheimer's disease ontology(ADO)	http://scai.fraunhofer.de/AlzheimerOntology#Subtypes
Alzheimer Disease	Diseased	Alzheimer's disease ontology(ADO)	http://scai.fraunhofer.de/AlzheimerOntology#Subtypes
Alzheimers	Diseased	Alzheimer's disease ontology(ADO)	http://scai.fraunhofer.de/AlzheimerOntology#Subtypes
Alzheimers disease	Diseased	Alzheimer's disease ontology(ADO)	http://scai.fraunhofer.de/AlzheimerOntology#Subtypes
Alzheimers disease patient	Diseased	Alzheimer's disease ontology(ADO)	http://scai.fraunhofer.de/AlzheimerOntology#Subtypes
Alzheimers patient	Diseased	Alzheimer's disease ontology(ADO)	http://scai.fraunhofer.de/AlzheimerOntology#Subtypes
Alzheimer_Affected_APOE33	Diseased	Alzheimer's disease ontology(ADO)	http://scai.fraunhofer.de/AlzheimerOntology#Subtypes
Alzheimer_Affected_APOE33_LongSage	Diseased	Alzheimer's disease ontology(ADO)	http://scai.fraunhofer.de/AlzheimerOntology#Subtypes
Alzheimer_Affected_APOE34	Diseased	Alzheimer's disease ontology(ADO)	http://scai.fraunhofer.de/AlzheimerOntology#Subtypes
Alzheimer_Affected_APOE44	Diseased	Alzheimer's disease ontology(ADO)	http://scai.fraunhofer.de/AlzheimerOntology#Subtypes
Alzheimer_Control_APOE33	Control	Alzheimer's disease ontology(ADO)	http://scai.fraunhofer.de/AlzheimerOntology#control_subject
Alzheimer_Control_APOE33_LongSage	Control	Alzheimer's disease ontology(ADO)	http://scai.fraunhofer.de/AlzheimerOntology#control_subject
Amyotrophic lateral sclerosis	Not Applicable	Alzheimer's disease ontology(ADO)	http://scai.fraunhofer.de/AlzheimerOntology#Amyotrophic_lateral_sclerosis
Bilateral hippocampal sclerosis	Not Applicable	Medicinal Dictionary for Regulatory Activities	http://purl.bioontology.org/ontology/MEDDRA/10063629
Bilateral hippocampal sclerosis and Alzheimer changes	Not Applicable	Medicinal Dictionary for Regulatory Activities	http://purl.bioontology.org/ontology/MEDDRA/10063629
Breast Cancer	Not Applicable	Human Disease Ontology	http://purl.obolibrary.org/obo/DOID_1612
breat tumor	Not Applicable	Human Disease Ontology	http://purl.obolibrary.org/obo/DOID_1612
Cerebellum Alzheimers disease 1	Diseased	Alzheimer's disease ontology(ADO)	http://scai.fraunhofer.de/AlzheimerOntology#Subtypes
Cerebellum Alzheimers disease 10	Diseased	Alzheimer's disease ontology(ADO)	http://scai.fraunhofer.de/AlzheimerOntology#Subtypes
Cerebellum Alzheimers disease 2	Diseased	Alzheimer's disease ontology(ADO)	http://scai.fraunhofer.de/AlzheimerOntology#Subtypes
Cerebellum Alzheimers disease 3	Diseased	Alzheimer's disease ontology(ADO)	http://scai.fraunhofer.de/AlzheimerOntology#Subtypes
Cerebellum Alzheimers disease 4	Diseased	Alzheimer's disease ontology(ADO)	http://scai.fraunhofer.de/AlzheimerOntology#Subtypes
Cerebellum Alzheimers disease 5	Diseased	Alzheimer's disease ontology(ADO)	http://scai.fraunhofer.de/AlzheimerOntology#Subtypes
Cerebellum Alzheimers disease 6	Diseased	Alzheimer's disease ontology(ADO)	http://scai.fraunhofer.de/AlzheimerOntology#Subtypes
Cerebellum Alzheimers disease 7	Diseased	Alzheimer's disease ontology(ADO)	http://scai.fraunhofer.de/AlzheimerOntology#Subtypes
Cerebellum Alzheimers disease 8	Diseased	Alzheimer's disease ontology(ADO)	http://scai.fraunhofer.de/AlzheimerOntology#Subtypes
Cerebellum Alzheimers disease 9	Diseased	Alzheimer's disease ontology(ADO)	http://scai.fraunhofer.de/AlzheimerOntology#Subtypes
Cerebellum Control (AD) 1	Control	Alzheimer's disease ontology(ADO)	http://scai.fraunhofer.de/AlzheimerOntology#control_subject
Cerebellum Control (AD) 10	Control	Alzheimer's disease ontology(ADO)	http://scai.fraunhofer.de/AlzheimerOntology#control_subject
Cerebellum Control (AD) 2	Control	Alzheimer's disease ontology(ADO)	http://scai.fraunhofer.de/AlzheimerOntology#control_subject
Cerebellum Control (AD) 3	Control	Alzheimer's disease ontology(ADO)	http://scai.fraunhofer.de/AlzheimerOntology#control_subject
Cerebellum Control (AD) 4	Control	Alzheimer's disease ontology(ADO)	http://scai.fraunhofer.de/AlzheimerOntology#control_subject
Cerebellum Control (AD) 5	Control	Alzheimer's disease ontology(ADO)	http://scai.fraunhofer.de/AlzheimerOntology#control_subject
Cerebellum Control (AD) 6	Control	Alzheimer's disease ontology(ADO)	http://scai.fraunhofer.de/AlzheimerOntology#control_subject
Cerebellum Control (AD) 7	Control	Alzheimer's disease ontology(ADO)	http://scai.fraunhofer.de/AlzheimerOntology#control_subject
Cerebellum Control (AD) 8	Control	Alzheimer's disease ontology(ADO)	http://scai.fraunhofer.de/AlzheimerOntology#control_subject
Cerebellum Control (AD) 9	Control	Alzheimer's disease ontology(ADO)	http://scai.fraunhofer.de/AlzheimerOntology#control_subject
colon tumor	Not Applicable	Systematized Nomenclature of Medicine - Clinical Terms	http://purl.bioontology.org/ontology/SNOMEDCT/363406005
Control	Control	Alzheimer's disease ontology(ADO)	http://scai.fraunhofer.de/AlzheimerOntology#control_subject
control patient	Control	Alzheimer's disease ontology(ADO)	http://scai.fraunhofer.de/AlzheimerOntology#control_subject
control sample 0	Control	Alzheimer's disease ontology(ADO)	http://scai.fraunhofer.de/AlzheimerOntology#control_subject
control sample 1	Control	Alzheimer's disease ontology(ADO)	http://scai.fraunhofer.de/AlzheimerOntology#control_subject
control sample 10	Control	Alzheimer's disease ontology(ADO)	http://scai.fraunhofer.de/AlzheimerOntology#control_subject
control sample 11	Control	Alzheimer's disease ontology(ADO)	http://scai.fraunhofer.de/AlzheimerOntology#control_subject
control sample 12	Control	Alzheimer's disease ontology(ADO)	http://scai.fraunhofer.de/AlzheimerOntology#control_subject
control sample 13	Control	Alzheimer's disease ontology(ADO)	http://scai.fraunhofer.de/AlzheimerOntology#control_subject
control sample 14	Control	Alzheimer's disease ontology(ADO)	http://scai.fraunhofer.de/AlzheimerOntology#control_subject
control sample 15	Control	Alzheimer's disease ontology(ADO)	http://scai.fraunhofer.de/AlzheimerOntology#control_subject
control sample 16	Control	Alzheimer's disease ontology(ADO)	http://scai.fraunhofer.de/AlzheimerOntology#control_subject
control sample 17	Control	Alzheimer's disease ontology(ADO)	http://scai.fraunhofer.de/AlzheimerOntology#control_subject
control sample 18	Control	Alzheimer's disease ontology(ADO)	http://scai.fraunhofer.de/AlzheimerOntology#control_subject
control sample 19	Control	Alzheimer's disease ontology(ADO)	http://scai.fraunhofer.de/AlzheimerOntology#control_subject
control sample 2	Control	Alzheimer's disease ontology(ADO)	http://scai.fraunhofer.de/AlzheimerOntology#control_subject
control sample 20	Control	Alzheimer's disease ontology(ADO)	http://scai.fraunhofer.de/AlzheimerOntology#control_subject
control sample 21	Control	Alzheimer's disease ontology(ADO)	http://scai.fraunhofer.de/AlzheimerOntology#control_subject
control sample 3	Control	Alzheimer's disease ontology(ADO)	http://scai.fraunhofer.de/AlzheimerOntology#control_subject
control sample 4	Control	Alzheimer's disease ontology(ADO)	http://scai.fraunhofer.de/AlzheimerOntology#control_subject
control sample 5	Control	Alzheimer's disease ontology(ADO)	http://scai.fraunhofer.de/AlzheimerOntology#control_subject
control sample 6	Control	Alzheimer's disease ontology(ADO)	http://scai.fraunhofer.de/AlzheimerOntology#control_subject
control sample 7	Control	Alzheimer's disease ontology(ADO)	http://scai.fraunhofer.de/AlzheimerOntology#control_subject
control sample 8	Control	Alzheimer's disease ontology(ADO)	http://scai.fraunhofer.de/AlzheimerOntology#control_subject
control sample 9	Control	Alzheimer's disease ontology(ADO)	http://scai.fraunhofer.de/AlzheimerOntology#control_subject
definitive Alzheimer	Diseased	Alzheimer's disease ontology(ADO)	http://scai.fraunhofer.de/AlzheimerOntology#Subtypes
Dementia with Lewy bodies (DLB)	Not Applicable	Medicinal Dictionary for Regulatory Activities	http://purl.bioontology.org/ontology/MEDDRA/10067889
Diseased AD	Diseased	Alzheimer's disease ontology(ADO)	http://scai.fraunhofer.de/AlzheimerOntology#Subtypes
early stage AD:Control	Control	Alzheimer's disease ontology(ADO)	http://scai.fraunhofer.de/AlzheimerOntology#control_subject
EC control 1 neurologically normal	Control	Alzheimer's disease ontology(ADO)	http://scai.fraunhofer.de/AlzheimerOntology#control_subject
EC control 10 neurologically normal	Control	Alzheimer's disease ontology(ADO)	http://scai.fraunhofer.de/AlzheimerOntology#control_subject
EC control 11 neurologically normal	Control	Alzheimer's disease ontology(ADO)	http://scai.fraunhofer.de/AlzheimerOntology#control_subject
EC control 12 neurologically normal	Control	Alzheimer's disease ontology(ADO)	http://scai.fraunhofer.de/AlzheimerOntology#control_subject
EC control 13 neurologically normal	Control	Alzheimer's disease ontology(ADO)	http://scai.fraunhofer.de/AlzheimerOntology#control_subject
EC control 2 neurologically normal	Control	Alzheimer's disease ontology(ADO)	http://scai.fraunhofer.de/AlzheimerOntology#control_subject
EC control 3 neurologically normal	Control	Alzheimer's disease ontology(ADO)	http://scai.fraunhofer.de/AlzheimerOntology#control_subject
EC control 4 neurologically normal	Control	Alzheimer's disease ontology(ADO)	http://scai.fraunhofer.de/AlzheimerOntology#control_subject
EC control 5 neurologically normal	Control	Alzheimer's disease ontology(ADO)	http://scai.fraunhofer.de/AlzheimerOntology#control_subject
EC control 6 neurologically normal	Control	Alzheimer's disease ontology(ADO)	http://scai.fraunhofer.de/AlzheimerOntology#control_subject
EC control 7 neurologically normal	Control	Alzheimer's disease ontology(ADO)	http://scai.fraunhofer.de/AlzheimerOntology#control_subject
EC control 8 neurologically normal	Control	Alzheimer's disease ontology(ADO)	http://scai.fraunhofer.de/AlzheimerOntology#control_subject
EC control 9 neurologically normal	Control	Alzheimer's disease ontology(ADO)	http://scai.fraunhofer.de/AlzheimerOntology#control_subject
EC_affected_1	Diseased	Alzheimer's disease ontology(ADO)	http://scai.fraunhofer.de/AlzheimerOntology#Subtypes
EC_affected_10	Diseased	Alzheimer's disease ontology(ADO)	http://scai.fraunhofer.de/AlzheimerOntology#Subtypes
EC_affected_2	Diseased	Alzheimer's disease ontology(ADO)	http://scai.fraunhofer.de/AlzheimerOntology#Subtypes
EC_affected_3	Diseased	Alzheimer's disease ontology(ADO)	http://scai.fraunhofer.de/AlzheimerOntology#Subtypes
EC_affected_4	Diseased	Alzheimer's disease ontology(ADO)	http://scai.fraunhofer.de/AlzheimerOntology#Subtypes
EC_affected_5	Diseased	Alzheimer's disease ontology(ADO)	http://scai.fraunhofer.de/AlzheimerOntology#Subtypes
EC_affected_6	Diseased	Alzheimer's disease ontology(ADO)	http://scai.fraunhofer.de/AlzheimerOntology#Subtypes
EC_affected_7	Diseased	Alzheimer's disease ontology(ADO)	http://scai.fraunhofer.de/AlzheimerOntology#Subtypes
EC_affected_8	Diseased	Alzheimer's disease ontology(ADO)	http://scai.fraunhofer.de/AlzheimerOntology#Subtypes
EC_affected_9	Diseased	Alzheimer's disease ontology(ADO)	http://scai.fraunhofer.de/AlzheimerOntology#Subtypes
Frontotemporal lobar degeneration	Diseased	Alzheimer's disease ontology(ADO)	http://scai.fraunhofer.de/AlzheimerOntology#Subtypes
FTLD (TDP43 negative)	Control	Alzheimer's disease ontology(ADO)	http://scai.fraunhofer.de/AlzheimerOntology#control_subject
FTLD (TDP43 positive)	Control	Alzheimer's disease ontology(ADO)	http://scai.fraunhofer.de/AlzheimerOntology#control_subject
HIP control 1 neurologically normal	Control	Alzheimer's disease ontology(ADO)	http://scai.fraunhofer.de/AlzheimerOntology#control_subject
HIP control 10 neurologically normal	Control	Alzheimer's disease ontology(ADO)	http://scai.fraunhofer.de/AlzheimerOntology#control_subject
HIP control 11 neurologically normal	Control	Alzheimer's disease ontology(ADO)	http://scai.fraunhofer.de/AlzheimerOntology#control_subject
HIP control 12 neurologically normal	Control	Alzheimer's disease ontology(ADO)	http://scai.fraunhofer.de/AlzheimerOntology#control_subject
HIP control 13 neurologically normal	Control	Alzheimer's disease ontology(ADO)	http://scai.fraunhofer.de/AlzheimerOntology#control_subject
HIP control 2 neurologically normal	Control	Alzheimer's disease ontology(ADO)	http://scai.fraunhofer.de/AlzheimerOntology#control_subject
HIP control 3 neurologically normal	Control	Alzheimer's disease ontology(ADO)	http://scai.fraunhofer.de/AlzheimerOntology#control_subject
HIP control 4 neurologically normal	Control	Alzheimer's disease ontology(ADO)	http://scai.fraunhofer.de/AlzheimerOntology#control_subject
HIP control 5 neurologically normal	Control	Alzheimer's disease ontology(ADO)	http://scai.fraunhofer.de/AlzheimerOntology#control_subject
HIP control 6 neurologically normal	Control	Alzheimer's disease ontology(ADO)	http://scai.fraunhofer.de/AlzheimerOntology#control_subject
HIP control 7 neurologically normal	Control	Alzheimer's disease ontology(ADO)	http://scai.fraunhofer.de/AlzheimerOntology#control_subject
HIP control 8 neurologically normal	Control	Alzheimer's disease ontology(ADO)	http://scai.fraunhofer.de/AlzheimerOntology#control_subject
HIP control 9 neurologically normal	Control	Alzheimer's disease ontology(ADO)	http://scai.fraunhofer.de/AlzheimerOntology#control_subject
HIP_affected_1	Diseased	Alzheimer's disease ontology(ADO)	http://scai.fraunhofer.de/AlzheimerOntology#Subtypes
HIP_affected_10	Diseased	Alzheimer's disease ontology(ADO)	http://scai.fraunhofer.de/AlzheimerOntology#Subtypes
HIP_affected_2	Diseased	Alzheimer's disease ontology(ADO)	http://scai.fraunhofer.de/AlzheimerOntology#Subtypes
HIP_affected_3	Diseased	Alzheimer's disease ontology(ADO)	http://scai.fraunhofer.de/AlzheimerOntology#Subtypes
HIP_affected_4	Diseased	Alzheimer's disease ontology(ADO)	http://scai.fraunhofer.de/AlzheimerOntology#Subtypes
HIP_affected_5	Diseased	Alzheimer's disease ontology(ADO)	http://scai.fraunhofer.de/AlzheimerOntology#Subtypes
HIP_affected_6	Diseased	Alzheimer's disease ontology(ADO)	http://scai.fraunhofer.de/AlzheimerOntology#Subtypes
HIP_affected_7	Diseased	Alzheimer's disease ontology(ADO)	http://scai.fraunhofer.de/AlzheimerOntology#Subtypes
HIP_affected_8	Diseased	Alzheimer's disease ontology(ADO)	http://scai.fraunhofer.de/AlzheimerOntology#Subtypes
HIP_affected_9	Diseased	Alzheimer's disease ontology(ADO)	http://scai.fraunhofer.de/AlzheimerOntology#Subtypes
Human after Pectin consumption	Treated	Not Available	Not Available
Human brain reference	Diseased	Not Available	Not Available
human leukocytes, pectin, 2 h (6 g)	Treated	Not Available	Not Available
Huntingtons disease	Not Applicable	Alzheimer's disease ontology(ADO)	http://scai.fraunhofer.de/AlzheimerOntology#Huntingtons_disease
Incipient AD	Diseased	Alzheimer's disease ontology(ADO)	http://scai.fraunhofer.de/AlzheimerOntology#Subtypes
late stage AD	Diseased	Alzheimer's disease ontology(ADO)	http://scai.fraunhofer.de/AlzheimerOntology#Late_Onset_Alzheimer_s_Disease
late-onset Alzheimers disease (LOAD)	Diseased	Alzheimer's disease ontology(ADO)	http://scai.fraunhofer.de/AlzheimerOntology#Late_Onset_Alzheimer_s_Disease
MCI patient	Diseased	Alzheimer's disease ontology(ADO)	http://scai.fraunhofer.de/AlzheimerOntology#Mild_cognitive_Impairment
mild cognitive impairment	Diseased	Alzheimer's disease ontology(ADO)	http://scai.fraunhofer.de/AlzheimerOntology#Mild_cognitive_Impairment
MTG control 1 neurologically normal	Control	Alzheimer's disease ontology(ADO)	http://scai.fraunhofer.de/AlzheimerOntology#control_subject
MTG control 10 neurologically normal	Control	Alzheimer's disease ontology(ADO)	http://scai.fraunhofer.de/AlzheimerOntology#control_subject
MTG control 11 neurologically normal	Control	Alzheimer's disease ontology(ADO)	http://scai.fraunhofer.de/AlzheimerOntology#control_subject
MTG control 12 neurologically normal	Control	Alzheimer's disease ontology(ADO)	http://scai.fraunhofer.de/AlzheimerOntology#control_subject
MTG control 2 neurologically normal	Control	Alzheimer's disease ontology(ADO)	http://scai.fraunhofer.de/AlzheimerOntology#control_subject
MTG control 3 neurologically normal	Control	Alzheimer's disease ontology(ADO)	http://scai.fraunhofer.de/AlzheimerOntology#control_subject
MTG control 4 neurologically normal	Control	Alzheimer's disease ontology(ADO)	http://scai.fraunhofer.de/AlzheimerOntology#control_subject
MTG control 5 neurologically normal	Control	Alzheimer's disease ontology(ADO)	http://scai.fraunhofer.de/AlzheimerOntology#control_subject
MTG control 6 neurologically normal	Control	Alzheimer's disease ontology(ADO)	http://scai.fraunhofer.de/AlzheimerOntology#control_subject
MTG control 7 neurologically normal	Control	Alzheimer's disease ontology(ADO)	http://scai.fraunhofer.de/AlzheimerOntology#control_subject
MTG control 8 neurologically normal	Control	Alzheimer's disease ontology(ADO)	http://scai.fraunhofer.de/AlzheimerOntology#control_subject
MTG control 9 neurologically normal	Control	Alzheimer's disease ontology(ADO)	http://scai.fraunhofer.de/AlzheimerOntology#control_subject
MTG_affected_1	Diseased	Alzheimer's disease ontology(ADO)	http://scai.fraunhofer.de/AlzheimerOntology#Subtypes
MTG_affected_10	Diseased	Alzheimer's disease ontology(ADO)	http://scai.fraunhofer.de/AlzheimerOntology#Subtypes
MTG_affected_11	Diseased	Alzheimer's disease ontology(ADO)	http://scai.fraunhofer.de/AlzheimerOntology#Subtypes
MTG_affected_12	Diseased	Alzheimer's disease ontology(ADO)	http://scai.fraunhofer.de/AlzheimerOntology#Subtypes
MTG_affected_13	Diseased	Alzheimer's disease ontology(ADO)	http://scai.fraunhofer.de/AlzheimerOntology#Subtypes
MTG_affected_14	Diseased	Alzheimer's disease ontology(ADO)	http://scai.fraunhofer.de/AlzheimerOntology#Subtypes
MTG_affected_15	Diseased	Alzheimer's disease ontology(ADO)	http://scai.fraunhofer.de/AlzheimerOntology#Subtypes
MTG_affected_16	Diseased	Alzheimer's disease ontology(ADO)	http://scai.fraunhofer.de/AlzheimerOntology#Subtypes
MTG_affected_2	Diseased	Alzheimer's disease ontology(ADO)	http://scai.fraunhofer.de/AlzheimerOntology#Subtypes
MTG_affected_3	Diseased	Alzheimer's disease ontology(ADO)	http://scai.fraunhofer.de/AlzheimerOntology#Subtypes
MTG_affected_4	Diseased	Alzheimer's disease ontology(ADO)	http://scai.fraunhofer.de/AlzheimerOntology#Subtypes
MTG_affected_5	Diseased	Alzheimer's disease ontology(ADO)	http://scai.fraunhofer.de/AlzheimerOntology#Subtypes
MTG_affected_6	Diseased	Alzheimer's disease ontology(ADO)	http://scai.fraunhofer.de/AlzheimerOntology#Subtypes
MTG_affected_7	Diseased	Alzheimer's disease ontology(ADO)	http://scai.fraunhofer.de/AlzheimerOntology#Subtypes
MTG_affected_8	Diseased	Alzheimer's disease ontology(ADO)	http://scai.fraunhofer.de/AlzheimerOntology#Subtypes
MTG_affected_9	Diseased	Alzheimer's disease ontology(ADO)	http://scai.fraunhofer.de/AlzheimerOntology#Subtypes
AD like change	Diseased	Alzheimer's disease ontology(ADO)	http://scai.fraunhofer.de/AlzheimerOntology#Subtypes
Multiple sclerosis	Not Applicable	Human Disease Ontology	http://purl.obolibrary.org/obo/DOID_2377
neuropathologically normal	Control	Alzheimer's disease ontology(ADO)	http://scai.fraunhofer.de/AlzheimerOntology#control_subject
No dementia	Control	Alzheimer's disease ontology(ADO)	http://scai.fraunhofer.de/AlzheimerOntology#control_subject
non-AD	Control	Alzheimer's disease ontology(ADO)	http://scai.fraunhofer.de/AlzheimerOntology#control_subject
non-AD_FC, biological rep1	Control	Alzheimer's disease ontology(ADO)	http://scai.fraunhofer.de/AlzheimerOntology#control_subject
non-AD_FC, biological rep10	Control	Alzheimer's disease ontology(ADO)	http://scai.fraunhofer.de/AlzheimerOntology#control_subject
non-AD_FC, biological rep11	Control	Alzheimer's disease ontology(ADO)	http://scai.fraunhofer.de/AlzheimerOntology#control_subject
non-AD_FC, biological rep12	Control	Alzheimer's disease ontology(ADO)	http://scai.fraunhofer.de/AlzheimerOntology#control_subject
non-AD_FC, biological rep13	Control	Alzheimer's disease ontology(ADO)	http://scai.fraunhofer.de/AlzheimerOntology#control_subject
non-AD_FC, biological rep14	Control	Alzheimer's disease ontology(ADO)	http://scai.fraunhofer.de/AlzheimerOntology#control_subject
non-AD_FC, biological rep15	Control	Alzheimer's disease ontology(ADO)	http://scai.fraunhofer.de/AlzheimerOntology#control_subject
non-AD_FC, biological rep16	Control	Alzheimer's disease ontology(ADO)	http://scai.fraunhofer.de/AlzheimerOntology#control_subject
non-AD_FC, biological rep17	Control	Alzheimer's disease ontology(ADO)	http://scai.fraunhofer.de/AlzheimerOntology#control_subject
non-AD_FC, biological rep18	Control	Alzheimer's disease ontology(ADO)	http://scai.fraunhofer.de/AlzheimerOntology#control_subject
non-AD_FC, biological rep2	Control	Alzheimer's disease ontology(ADO)	http://scai.fraunhofer.de/AlzheimerOntology#control_subject
non-AD_FC, biological rep3	Control	Alzheimer's disease ontology(ADO)	http://scai.fraunhofer.de/AlzheimerOntology#control_subject
non-AD_FC, biological rep4	Control	Alzheimer's disease ontology(ADO)	http://scai.fraunhofer.de/AlzheimerOntology#control_subject
non-AD_FC, biological rep5	Control	Alzheimer's disease ontology(ADO)	http://scai.fraunhofer.de/AlzheimerOntology#control_subject
non-AD_FC, biological rep6	Control	Alzheimer's disease ontology(ADO)	http://scai.fraunhofer.de/AlzheimerOntology#control_subject
non-AD_FC, biological rep7	Control	Alzheimer's disease ontology(ADO)	http://scai.fraunhofer.de/AlzheimerOntology#control_subject
non-AD_FC, biological rep8	Control	Alzheimer's disease ontology(ADO)	http://scai.fraunhofer.de/AlzheimerOntology#control_subject
non-AD_FC, biological rep9	Control	Alzheimer's disease ontology(ADO)	http://scai.fraunhofer.de/AlzheimerOntology#control_subject
non-AD_HI, biological rep1	Control	Alzheimer's disease ontology(ADO)	http://scai.fraunhofer.de/AlzheimerOntology#control_subject
non-AD_HI, biological rep10	Control	Alzheimer's disease ontology(ADO)	http://scai.fraunhofer.de/AlzheimerOntology#control_subject
non-AD_HI, biological rep2	Control	Alzheimer's disease ontology(ADO)	http://scai.fraunhofer.de/AlzheimerOntology#control_subject
non-AD_HI, biological rep3	Control	Alzheimer's disease ontology(ADO)	http://scai.fraunhofer.de/AlzheimerOntology#control_subject
non-AD_HI, biological rep4	Control	Alzheimer's disease ontology(ADO)	http://scai.fraunhofer.de/AlzheimerOntology#control_subject
non-AD_HI, biological rep5	Control	Alzheimer's disease ontology(ADO)	http://scai.fraunhofer.de/AlzheimerOntology#control_subject
non-AD_HI, biological rep6	Control	Alzheimer's disease ontology(ADO)	http://scai.fraunhofer.de/AlzheimerOntology#control_subject
non-AD_HI, biological rep7	Control	Alzheimer's disease ontology(ADO)	http://scai.fraunhofer.de/AlzheimerOntology#control_subject
non-AD_HI, biological rep8	Control	Alzheimer's disease ontology(ADO)	http://scai.fraunhofer.de/AlzheimerOntology#control_subject
non-AD_HI, biological rep9	Control	Alzheimer's disease ontology(ADO)	http://scai.fraunhofer.de/AlzheimerOntology#control_subject
non-AD_TC, biological rep1	Control	Alzheimer's disease ontology(ADO)	http://scai.fraunhofer.de/AlzheimerOntology#control_subject
non-AD_TC, biological rep10	Control	Alzheimer's disease ontology(ADO)	http://scai.fraunhofer.de/AlzheimerOntology#control_subject
non-AD_TC, biological rep11	Control	Alzheimer's disease ontology(ADO)	http://scai.fraunhofer.de/AlzheimerOntology#control_subject
non-AD_TC, biological rep12	Control	Alzheimer's disease ontology(ADO)	http://scai.fraunhofer.de/AlzheimerOntology#control_subject
non-AD_TC, biological rep13	Control	Alzheimer's disease ontology(ADO)	http://scai.fraunhofer.de/AlzheimerOntology#control_subject
non-AD_TC, biological rep14	Control	Alzheimer's disease ontology(ADO)	http://scai.fraunhofer.de/AlzheimerOntology#control_subject
non-AD_TC, biological rep15	Control	Alzheimer's disease ontology(ADO)	http://scai.fraunhofer.de/AlzheimerOntology#control_subject
non-AD_TC, biological rep16	Control	Alzheimer's disease ontology(ADO)	http://scai.fraunhofer.de/AlzheimerOntology#control_subject
non-AD_TC, biological rep17	Control	Alzheimer's disease ontology(ADO)	http://scai.fraunhofer.de/AlzheimerOntology#control_subject
non-AD_TC, biological rep18	Control	Alzheimer's disease ontology(ADO)	http://scai.fraunhofer.de/AlzheimerOntology#control_subject
non-AD_TC, biological rep19	Control	Alzheimer's disease ontology(ADO)	http://scai.fraunhofer.de/AlzheimerOntology#control_subject
non-AD_TC, biological rep2	Control	Alzheimer's disease ontology(ADO)	http://scai.fraunhofer.de/AlzheimerOntology#control_subject
non-AD_TC, biological rep3	Control	Alzheimer's disease ontology(ADO)	http://scai.fraunhofer.de/AlzheimerOntology#control_subject
non-AD_TC, biological rep4	Control	Alzheimer's disease ontology(ADO)	http://scai.fraunhofer.de/AlzheimerOntology#control_subject
non-AD_TC, biological rep5	Control	Alzheimer's disease ontology(ADO)	http://scai.fraunhofer.de/AlzheimerOntology#control_subject
non-AD_TC, biological rep6	Control	Alzheimer's disease ontology(ADO)	http://scai.fraunhofer.de/AlzheimerOntology#control_subject
non-AD_TC, biological rep7	Control	Alzheimer's disease ontology(ADO)	http://scai.fraunhofer.de/AlzheimerOntology#control_subject
non-AD_TC, biological rep8	Control	Alzheimer's disease ontology(ADO)	http://scai.fraunhofer.de/AlzheimerOntology#control_subject
non-AD_TC, biological rep9	Control	Alzheimer's disease ontology(ADO)	http://scai.fraunhofer.de/AlzheimerOntology#control_subject
Non-demented control	Control	Alzheimer's disease ontology(ADO)	http://scai.fraunhofer.de/AlzheimerOntology#control_subject
non-demented healthy controls	Control	Alzheimer's disease ontology(ADO)	http://scai.fraunhofer.de/AlzheimerOntology#control_subject
Non-Pregnant Subject 1	Control	Alzheimer's disease ontology(ADO)	http://scai.fraunhofer.de/AlzheimerOntology#control_subject
Non-Pregnant Subject 2	Control	Alzheimer's disease ontology(ADO)	http://scai.fraunhofer.de/AlzheimerOntology#control_subject
Non-Pregnant Subject 3	Control	Alzheimer's disease ontology(ADO)	http://scai.fraunhofer.de/AlzheimerOntology#control_subject
Non-Pregnant Subject 4	Control	Alzheimer's disease ontology(ADO)	http://scai.fraunhofer.de/AlzheimerOntology#control_subject
normal	Control	Alzheimer's disease ontology(ADO)	http://scai.fraunhofer.de/AlzheimerOntology#control_subject
Normal (no amyloid): Control	Control	Alzheimer's disease ontology(ADO)	http://scai.fraunhofer.de/AlzheimerOntology#control_subject
normal brain	Control	Alzheimer's disease ontology(ADO)	http://scai.fraunhofer.de/AlzheimerOntology#control_subject
Normal elder individual	Control	Alzheimer's disease ontology(ADO)	http://scai.fraunhofer.de/AlzheimerOntology#control_subject
Normal elderly control	Control	Alzheimer's disease ontology(ADO)	http://scai.fraunhofer.de/AlzheimerOntology#control_subject
Older Control	Control	Alzheimer's disease ontology(ADO)	http://scai.fraunhofer.de/AlzheimerOntology#control_subject
Other phenotype	Control	Alzheimer's disease ontology(ADO)	http://scai.fraunhofer.de/AlzheimerOntology#control_subject
other_dementias	Not Applicable	Medical Subject Headings	http://purl.bioontology.org/ontology/MESH/D003704
Parietal lobe, Alzheimers disease	Diseased	Alzheimer's disease ontology(ADO)	http://scai.fraunhofer.de/AlzheimerOntology#Subtypes
Parietal lobe, Control	Control	Alzheimer's disease ontology(ADO)	http://scai.fraunhofer.de/AlzheimerOntology#control_subject
Parkinsons disease	Not Applicable	Human Disease Ontology	http://purl.obolibrary.org/obo/DOID_14330
pathologic Alzheimer	Diseased	Alzheimer's disease ontology(ADO)	http://scai.fraunhofer.de/AlzheimerOntology#Subtypes
PC control 1 neurologically normal	Control	Alzheimer's disease ontology(ADO)	http://scai.fraunhofer.de/AlzheimerOntology#control_subject
PC control 10 neurologically normal	Control	Alzheimer's disease ontology(ADO)	http://scai.fraunhofer.de/AlzheimerOntology#control_subject
PC control 11 neurologically normal	Control	Alzheimer's disease ontology(ADO)	http://scai.fraunhofer.de/AlzheimerOntology#control_subject
PC control 12 neurologically normal	Control	Alzheimer's disease ontology(ADO)	http://scai.fraunhofer.de/AlzheimerOntology#control_subject
PC control 13 neurologically normal	Control	Alzheimer's disease ontology(ADO)	http://scai.fraunhofer.de/AlzheimerOntology#control_subject
PC control 2 neurologically normal	Control	Alzheimer's disease ontology(ADO)	http://scai.fraunhofer.de/AlzheimerOntology#control_subject
PC control 3 neurologically normal	Control	Alzheimer's disease ontology(ADO)	http://scai.fraunhofer.de/AlzheimerOntology#control_subject
PC control 4 neurologically normal	Control	Alzheimer's disease ontology(ADO)	http://scai.fraunhofer.de/AlzheimerOntology#control_subject
PC control 5 neurologically normal	Control	Alzheimer's disease ontology(ADO)	http://scai.fraunhofer.de/AlzheimerOntology#control_subject
PC control 6 neurologically normal	Control	Alzheimer's disease ontology(ADO)	http://scai.fraunhofer.de/AlzheimerOntology#control_subject
PC control 7 neurologically normal	Control	Alzheimer's disease ontology(ADO)	http://scai.fraunhofer.de/AlzheimerOntology#control_subject
PC control 8 neurologically normal	Control	Alzheimer's disease ontology(ADO)	http://scai.fraunhofer.de/AlzheimerOntology#control_subject
PC control 9 neurologically normal	Control	Alzheimer's disease ontology(ADO)	http://scai.fraunhofer.de/AlzheimerOntology#control_subject
PC_affected_1	Diseased	Alzheimer's disease ontology(ADO)	http://scai.fraunhofer.de/AlzheimerOntology#Subtypes
PC_affected_2	Diseased	Alzheimer's disease ontology(ADO)	http://scai.fraunhofer.de/AlzheimerOntology#Subtypes
PC_affected_3	Diseased	Alzheimer's disease ontology(ADO)	http://scai.fraunhofer.de/AlzheimerOntology#Subtypes
PC_affected_4	Diseased	Alzheimer's disease ontology(ADO)	http://scai.fraunhofer.de/AlzheimerOntology#Subtypes
PC_affected_5	Diseased	Alzheimer's disease ontology(ADO)	http://scai.fraunhofer.de/AlzheimerOntology#Subtypes
PC_affected_6	Diseased	Alzheimer's disease ontology(ADO)	http://scai.fraunhofer.de/AlzheimerOntology#Subtypes
PC_affected_7	Diseased	Alzheimer's disease ontology(ADO)	http://scai.fraunhofer.de/AlzheimerOntology#Subtypes
PC_affected_8	Diseased	Alzheimer's disease ontology(ADO)	http://scai.fraunhofer.de/AlzheimerOntology#Subtypes
PC_affected_9	Diseased	Alzheimer's disease ontology(ADO)	http://scai.fraunhofer.de/AlzheimerOntology#Subtypes
Pectin	Treated	Not Available
Pectin treated	Treated	Not Available
Picks disease	Not Applicable	Human Disease Ontology	http://purl.obolibrary.org/obo/DOID_11870
Progressive supranuclear palsy	Not Applicable	Human Disease Ontology	http://purl.obolibrary.org/obo/DOID_678
Schizophrenia	Not Applicable	Human Disease Ontology	http://purl.obolibrary.org/obo/DOID_5419
SFG control 1 neurologically normal	Control	Alzheimer's disease ontology(ADO)	http://scai.fraunhofer.de/AlzheimerOntology#control_subject
SFG control 10 neurologically normal	Control	Alzheimer's disease ontology(ADO)	http://scai.fraunhofer.de/AlzheimerOntology#control_subject
SFG control 11 neurologically normal	Control	Alzheimer's disease ontology(ADO)	http://scai.fraunhofer.de/AlzheimerOntology#control_subject
SFG control 2 neurologically normal	Control	Alzheimer's disease ontology(ADO)	http://scai.fraunhofer.de/AlzheimerOntology#control_subject
SFG control 3 neurologically normal	Control	Alzheimer's disease ontology(ADO)	http://scai.fraunhofer.de/AlzheimerOntology#control_subject
SFG control 4 neurologically normal	Control	Alzheimer's disease ontology(ADO)	http://scai.fraunhofer.de/AlzheimerOntology#control_subject
SFG control 5 neurologically normal	Control	Alzheimer's disease ontology(ADO)	http://scai.fraunhofer.de/AlzheimerOntology#control_subject
SFG control 6 neurologically normal	Control	Alzheimer's disease ontology(ADO)	http://scai.fraunhofer.de/AlzheimerOntology#control_subject
SFG control 7 neurologically normal	Control	Alzheimer's disease ontology(ADO)	http://scai.fraunhofer.de/AlzheimerOntology#control_subject
SFG control 8 neurologically normal	Control	Alzheimer's disease ontology(ADO)	http://scai.fraunhofer.de/AlzheimerOntology#control_subject
SFG control 9 neurologically normal	Control	Alzheimer's disease ontology(ADO)	http://scai.fraunhofer.de/AlzheimerOntology#control_subject
SFG_affected_1	Diseased	Alzheimer's disease ontology(ADO)	http://scai.fraunhofer.de/AlzheimerOntology#Subtypes
SFG_affected_10	Diseased	Alzheimer's disease ontology(ADO)	http://scai.fraunhofer.de/AlzheimerOntology#Subtypes
SFG_affected_11	Diseased	Alzheimer's disease ontology(ADO)	http://scai.fraunhofer.de/AlzheimerOntology#Subtypes
SFG_affected_12	Diseased	Alzheimer's disease ontology(ADO)	http://scai.fraunhofer.de/AlzheimerOntology#Subtypes
SFG_affected_13	Diseased	Alzheimer's disease ontology(ADO)	http://scai.fraunhofer.de/AlzheimerOntology#Subtypes
SFG_affected_14	Diseased	Alzheimer's disease ontology(ADO)	http://scai.fraunhofer.de/AlzheimerOntology#Subtypes
SFG_affected_15	Diseased	Alzheimer's disease ontology(ADO)	http://scai.fraunhofer.de/AlzheimerOntology#Subtypes
SFG_affected_16	Diseased	Alzheimer's disease ontology(ADO)	http://scai.fraunhofer.de/AlzheimerOntology#Subtypes
SFG_affected_17	Diseased	Alzheimer's disease ontology(ADO)	http://scai.fraunhofer.de/AlzheimerOntology#Subtypes
SFG_affected_18	Diseased	Alzheimer's disease ontology(ADO)	http://scai.fraunhofer.de/AlzheimerOntology#Subtypes
SFG_affected_19	Diseased	Alzheimer's disease ontology(ADO)	http://scai.fraunhofer.de/AlzheimerOntology#Subtypes
SFG_affected_2	Diseased	Alzheimer's disease ontology(ADO)	http://scai.fraunhofer.de/AlzheimerOntology#Subtypes
SFG_affected_20	Diseased	Alzheimer's disease ontology(ADO)	http://scai.fraunhofer.de/AlzheimerOntology#Subtypes
SFG_affected_21	Diseased	Alzheimer's disease ontology(ADO)	http://scai.fraunhofer.de/AlzheimerOntology#Subtypes
SFG_affected_22	Diseased	Alzheimer's disease ontology(ADO)	http://scai.fraunhofer.de/AlzheimerOntology#Subtypes
SFG_affected_23	Diseased	Alzheimer's disease ontology(ADO)	http://scai.fraunhofer.de/AlzheimerOntology#Subtypes
SFG_affected_3	Diseased	Alzheimer's disease ontology(ADO)	http://scai.fraunhofer.de/AlzheimerOntology#Subtypes
SFG_affected_4	Diseased	Alzheimer's disease ontology(ADO)	http://scai.fraunhofer.de/AlzheimerOntology#Subtypes
SFG_affected_5	Diseased	Alzheimer's disease ontology(ADO)	http://scai.fraunhofer.de/AlzheimerOntology#Subtypes
SFG_affected_6	Diseased	Alzheimer's disease ontology(ADO)	http://scai.fraunhofer.de/AlzheimerOntology#Subtypes
SFG_affected_7	Diseased	Alzheimer's disease ontology(ADO)	http://scai.fraunhofer.de/AlzheimerOntology#Subtypes
SFG_affected_8	Diseased	Alzheimer's disease ontology(ADO)	http://scai.fraunhofer.de/AlzheimerOntology#Subtypes
SFG_affected_9	Diseased	Alzheimer's disease ontology(ADO)	http://scai.fraunhofer.de/AlzheimerOntology#Subtypes
Sporadic Alzheimers Disease	Diseased	Alzheimer's disease ontology(ADO)	http://scai.fraunhofer.de/AlzheimerOntology#sporadic_Alzheimer
subject 02 at Post Partum	Not Applicable
subject 02 at Trimester 1	Not Applicable
subject 02 at Trimester 2	Not Applicable
subject 02 at Trimester 3	Not Applicable
subject 12 at Post Partum	Not Applicable
subject 12 at Trimester 1	Not Applicable
subject 12 at Trimester 2	Not Applicable
subject 12 at Trimester 3	Not Applicable
subject 15 at Post Partum	Not Applicable
subject 15 at Trimester 1	Not Applicable
subject 15 at Trimester 2	Not Applicable
subject 15 at Trimester 3	Not Applicable
subject 16 at Post Partum	Not Applicable
subject 16 at Trimester 1	Not Applicable
subject 16 at Trimester 2	Not Applicable
subject 16 at Trimester 3	Not Applicable
subject 24 at Post Partum	Not Applicable
subject 24 at Trimester 1	Not Applicable
subject 24 at Trimester 2	Not Applicable
subject 24 at Trimester 3	Not Applicable
subject 32 at Post Partum	Not Applicable
subject 32 at Trimester 1	Not Applicable
subject 32 at Trimester 2	Not Applicable
subject 32 at Trimester 3	Not Applicable
subject 36 at Post Partum	Not Applicable
subject 36 at Trimester 1	Not Applicable
subject 36 at Trimester 2	Not Applicable
subject 36 at Trimester 3	Not Applicable
subject 53 at Post Partum	Not Applicable
subject 53 at Trimester 1	Not Applicable
subject 53 at Trimester 2	Not Applicable
subject 53 at Trimester 3	Not Applicable
subject 54 at Post Partum	Not Applicable
subject 54 at Trimester 1	Not Applicable
subject 54 at Trimester 2	Not Applicable
subject 54 at Trimester 3	Not Applicable
subject 58 at Post Partum	Not Applicable
subject 58 at Trimester 1	Not Applicable
subject 58 at Trimester 2	Not Applicable
subject 58 at Trimester 3	Not Applicable
subject 60 at Post Partum	Not Applicable
subject 60 at Trimester 1	Not Applicable
subject 60 at Trimester 2	Not Applicable
subject 60 at Trimester 3	Not Applicable
Temporal Cortex Alzheimers disease 1	Diseased	Alzheimer's disease ontology(ADO)	http://scai.fraunhofer.de/AlzheimerOntology#Subtypes
Temporal Cortex Alzheimers disease 10	Diseased	Alzheimer's disease ontology(ADO)	http://scai.fraunhofer.de/AlzheimerOntology#Subtypes
Temporal Cortex Alzheimers disease 2	Diseased	Alzheimer's disease ontology(ADO)	http://scai.fraunhofer.de/AlzheimerOntology#Subtypes
Temporal Cortex Alzheimers disease 3	Diseased	Alzheimer's disease ontology(ADO)	http://scai.fraunhofer.de/AlzheimerOntology#Subtypes
Temporal Cortex Alzheimers disease 4	Diseased	Alzheimer's disease ontology(ADO)	http://scai.fraunhofer.de/AlzheimerOntology#Subtypes
Temporal Cortex Alzheimers disease 5	Diseased	Alzheimer's disease ontology(ADO)	http://scai.fraunhofer.de/AlzheimerOntology#Subtypes
Temporal Cortex Alzheimers disease 6	Diseased	Alzheimer's disease ontology(ADO)	http://scai.fraunhofer.de/AlzheimerOntology#Subtypes
Temporal Cortex Alzheimers disease 7	Diseased	Alzheimer's disease ontology(ADO)	http://scai.fraunhofer.de/AlzheimerOntology#Subtypes
Temporal Cortex Alzheimers disease 8	Diseased	Alzheimer's disease ontology(ADO)	http://scai.fraunhofer.de/AlzheimerOntology#Subtypes
Temporal Cortex Alzheimers disease 9	Diseased	Alzheimer's disease ontology(ADO)	http://scai.fraunhofer.de/AlzheimerOntology#Subtypes
Temporal Cortex Control (AD) 1	Control	Alzheimer's disease ontology(ADO)	http://scai.fraunhofer.de/AlzheimerOntology#control_subject
Temporal Cortex Control (AD) 10	Control	Alzheimer's disease ontology(ADO)	http://scai.fraunhofer.de/AlzheimerOntology#control_subject
Temporal Cortex Control (AD) 2	Control	Alzheimer's disease ontology(ADO)	http://scai.fraunhofer.de/AlzheimerOntology#control_subject
Temporal Cortex Control (AD) 3	Control	Alzheimer's disease ontology(ADO)	http://scai.fraunhofer.de/AlzheimerOntology#control_subject
Temporal Cortex Control (AD) 4	Control	Alzheimer's disease ontology(ADO)	http://scai.fraunhofer.de/AlzheimerOntology#control_subject
Temporal Cortex Control (AD) 5	Control	Alzheimer's disease ontology(ADO)	http://scai.fraunhofer.de/AlzheimerOntology#control_subject
Temporal Cortex Control (AD) 6	Control	Alzheimer's disease ontology(ADO)	http://scai.fraunhofer.de/AlzheimerOntology#control_subject
Temporal Cortex Control (AD) 7	Control	Alzheimer's disease ontology(ADO)	http://scai.fraunhofer.de/AlzheimerOntology#control_subject
Temporal Cortex Control (AD) 8	Control	Alzheimer's disease ontology(ADO)	http://scai.fraunhofer.de/AlzheimerOntology#control_subject
Temporal Cortex Control (AD) 9	Control	Alzheimer's disease ontology(ADO)	http://scai.fraunhofer.de/AlzheimerOntology#control_subject
Treated - after 6 mo of n-3 fatty acid suppl patient	Treated	Not Available	Not Available
Treated - after 6 mo of placebo suppl patient	Treated	Not Available	Not Available
Unaffected	Control	Alzheimer's disease ontology(ADO)	http://scai.fraunhofer.de/AlzheimerOntology#control_subject
Universal human reference RNA 1x amplified EH8XM22	Not Applicable	Not Available	Not Available
Universal human reference RNA 1x amplified EH8XP16	Not Applicable	Not Available	Not Available
Universal human reference RNA 1x amplified EH8XP22	Not Applicable	Not Available	Not Available
Universal human reference RNA 1x amplified EH8XW04	Not Applicable	Not Available	Not Available
Universal human reference RNA 1x amplified EH8XW05	Not Applicable	Not Available	Not Available
Universal human reference RNA 1x amplified h25k#5636	Not Applicable	Not Available	Not Available
Universal human reference RNA 2x amplified EH81R09	Not Applicable	Not Available	Not Available
Universal human reference RNA 2x amplified EH92A21	Not Applicable	Not Available	Not Available
Universal human reference RNA 2x amplified EH92A22	Not Applicable	Not Available	Not Available
Universal human reference RNA 2x amplified EH92B01	Not Applicable	Not Available	Not Available
Universal human reference RNA non-amplified EH86H01	Not Applicable	Not Available	Not Available
Universal human reference RNA non-amplified EM8XT01	Not Applicable	Not Available	Not Available
Universal human reference RNA non-amplified EM8XT06	Not Applicable	Not Available	Not Available
Universal human reference RNA non-amplified EM8XT11	Not Applicable	Not Available	Not Available
Universal human reference RNA non-amplified EM8XT12	Not Applicable	Not Available	Not Available
Universal human reference RNA non-amplified EM8XT17	Not Applicable	Not Available	Not Available
Unknown	Not Applicable	Not Available	Not Available
VCX control 1 neurologically normal	Control	Alzheimer's disease ontology(ADO)	http://scai.fraunhofer.de/AlzheimerOntology#control_subject
VCX control 10 neurologically normal	Control	Alzheimer's disease ontology(ADO)	http://scai.fraunhofer.de/AlzheimerOntology#control_subject
VCX control 11 neurologically normal	Control	Alzheimer's disease ontology(ADO)	http://scai.fraunhofer.de/AlzheimerOntology#control_subject
VCX control 12 neurologically normal	Control	Alzheimer's disease ontology(ADO)	http://scai.fraunhofer.de/AlzheimerOntology#control_subject
VCX control 2 neurologically normal	Control	Alzheimer's disease ontology(ADO)	http://scai.fraunhofer.de/AlzheimerOntology#control_subject
VCX control 3 neurologically normal	Control	Alzheimer's disease ontology(ADO)	http://scai.fraunhofer.de/AlzheimerOntology#control_subject
VCX control 4 neurologically normal	Control	Alzheimer's disease ontology(ADO)	http://scai.fraunhofer.de/AlzheimerOntology#control_subject
VCX control 5 neurologically normal	Control	Alzheimer's disease ontology(ADO)	http://scai.fraunhofer.de/AlzheimerOntology#control_subject
VCX control 6 neurologically normal	Control	Alzheimer's disease ontology(ADO)	http://scai.fraunhofer.de/AlzheimerOntology#control_subject
VCX control 7 neurologically normal	Control	Alzheimer's disease ontology(ADO)	http://scai.fraunhofer.de/AlzheimerOntology#control_subject
VCX control 8 neurologically normal	Control	Alzheimer's disease ontology(ADO)	http://scai.fraunhofer.de/AlzheimerOntology#control_subject
VCX control 9 neurologically normal	Control	Alzheimer's disease ontology(ADO)	http://scai.fraunhofer.de/AlzheimerOntology#control_subject
VCX_affected_1	Diseased	Alzheimer's disease ontology(ADO)	http://scai.fraunhofer.de/AlzheimerOntology#Subtypes
VCX_affected_10	Diseased	Alzheimer's disease ontology(ADO)	http://scai.fraunhofer.de/AlzheimerOntology#Subtypes
VCX_affected_11	Diseased	Alzheimer's disease ontology(ADO)	http://scai.fraunhofer.de/AlzheimerOntology#Subtypes
VCX_affected_12	Diseased	Alzheimer's disease ontology(ADO)	http://scai.fraunhofer.de/AlzheimerOntology#Subtypes
VCX_affected_13	Diseased	Alzheimer's disease ontology(ADO)	http://scai.fraunhofer.de/AlzheimerOntology#Subtypes
VCX_affected_14	Diseased	Alzheimer's disease ontology(ADO)	http://scai.fraunhofer.de/AlzheimerOntology#Subtypes
VCX_affected_15	Diseased	Alzheimer's disease ontology(ADO)	http://scai.fraunhofer.de/AlzheimerOntology#Subtypes
VCX_affected_16	Diseased	Alzheimer's disease ontology(ADO)	http://scai.fraunhofer.de/AlzheimerOntology#Subtypes
VCX_affected_17	Diseased	Alzheimer's disease ontology(ADO)	http://scai.fraunhofer.de/AlzheimerOntology#Subtypes
VCX_affected_18	Diseased	Alzheimer's disease ontology(ADO)	http://scai.fraunhofer.de/AlzheimerOntology#Subtypes
VCX_affected_19	Diseased	Alzheimer's disease ontology(ADO)	http://scai.fraunhofer.de/AlzheimerOntology#Subtypes
VCX_affected_2	Diseased	Alzheimer's disease ontology(ADO)	http://scai.fraunhofer.de/AlzheimerOntology#Subtypes
VCX_affected_3	Diseased	Alzheimer's disease ontology(ADO)	http://scai.fraunhofer.de/AlzheimerOntology#Subtypes
VCX_affected_4	Diseased	Alzheimer's disease ontology(ADO)	http://scai.fraunhofer.de/AlzheimerOntology#Subtypes
VCX_affected_5	Diseased	Alzheimer's disease ontology(ADO)	http://scai.fraunhofer.de/AlzheimerOntology#Subtypes
VCX_affected_6	Diseased	Alzheimer's disease ontology(ADO)	http://scai.fraunhofer.de/AlzheimerOntology#Subtypes
VCX_affected_7	Diseased	Alzheimer's disease ontology(ADO)	http://scai.fraunhofer.de/AlzheimerOntology#Subtypes
VCX_affected_8	Diseased	Alzheimer's disease ontology(ADO)	http://scai.fraunhofer.de/AlzheimerOntology#Subtypes
VCX_affected_9	Diseased	Alzheimer's disease ontology(ADO)	http://scai.fraunhofer.de/AlzheimerOntology#Subtypes
Younger Control	Diseased	Alzheimer's disease ontology(ADO)	http://scai.fraunhofer.de/AlzheimerOntology#control_subject
Not Applicable means we are not using these samples

## Sheet: stage
Stage	Internal_Normalization	Ontology ID	Ontology	loss of information	comments
Braak stage 6	Severe AD			score	General Braak mapping
Braak stage 5	Severe AD			score	General Braak mapping
Braak 0 Early Onset AD	Early Onset AD	http://scai.fraunhofer.de/AlzheimerOntology#Early_onset_Alzheimer_s_Disease__	ADO	No	EOAD
Braak 5 LOAD:Many diffuse plaques, many senile plaques	Severe AD	http://scai.fraunhofer.de/AlzheimerOntology#Late_Onset_Alzheimer_s_Disease	ADO	Many senile plaques	is late onset same as later stage AD
Braak 0 EarlyOnset AD	Early Onset AD	http://scai.fraunhofer.de/AlzheimerOntology#Early_onset_Alzheimer_s_Disease__	ADO	No	EOAD
Braak 4 LOAD:Many plaques, many senile plaques	Mid stage AD	http://scai.fraunhofer.de/AlzheimerOntology#Late_Onset_Alzheimer_s_Disease	ADO	Many senile plaques	is late onset same as later stage AD
Braak 6 LOAD:Many plaques, many senile	Severe AD	http://scai.fraunhofer.de/AlzheimerOntology#Late_Onset_Alzheimer_s_Disease	ADO	Many senile plaques	is late onset same as later stage AD
Control MMSE 27.9(1.36)	Control
Incipient AD MMSE 24.5(2.43)	Incipient AD
Braak III	Mid stage AD			score	General Braak mapping
Braak V	Severe AD			score	General Braak mapping
Braak V-VI	Severe AD			score	General Braak mapping
Braak VI	Severe AD			score	General Braak mapping
Braak II	Incipient AD			score	General Braak mapping
braak III/IV	Mid stage AD			score	General Braak mapping
braak V/VI	Severe AD			score	General Braak mapping
braak I/II	Incipient AD			score	General Braak mapping
braak 0	Normal/Incipient AD			score	General Braak mapping
CAMCOG scores >80	Control				No ontology available for The Cambridge Cognitive test Score
Braak I-II Entorhinal	Incipient AD				General Braak mapping
Braak III-IV Limbic	Mid stage AD				General Braak mapping
Braak V-VI Isocortical	Severe AD				General Braak mapping
Braak stage 0II	Normal/Incipient AD				General Braak mapping
Braak stage IIIIV	Mid stage AD				General Braak mapping
Braak VI: CERAD plaque density high	Severe AD				General Braak and CERAD mapping
N/A: CERAD plaque density moderate	Moderate AD				General Braak and CERAD mapping
N/A: CERAD plaque density high	Severe AD				General Braak and CERAD mapping
N/A: CERAD plaque density LOW	Normal/Incipient AD				General Braak and CERAD mapping
Braak V: CERAD plaque density high	Severe AD				General Braak and CERAD mapping
greater than Braak stage IV	Severe AD				General Braak mapping
Braak 5.9 0.1 NFT 32.7 3.2 MMSE 6.0 1.4	Severe AD				General Braak mapping
Braak 2.1 0.4 control MMSE 27.7 0.5 NFT 3.0 1.1	Incipient AD				General for Braak/MMSE/NFT
Braak 5 0.4 NFT 17.5 8.2 MMSE 24.3 1.1	Severe AD				General for Braak/MMSE/NFT
Braak 5.6 0.2 NFT 25.6 3.5 MMSE 16.5 0.6	Severe AD				General for Braak/MMSE/NFT
Constantinides type A	Not Applicable
Braak stage 0	Normal/Incipient AD				General Braak mapping
Constantinides type C1	Not Applicable
Braak stage 1	Incipient AD				General Braak mapping
Braak stage 2	Incipient AD				General Braak mapping
Test:MiniMental Status Examination=< 14 (severe Alzheimers disease)	Mid stage AD/ Severe AD	http://doe-generated-ontology.com/OntoAD#AD000390	ONTOAD	score
Test:MiniMental Status Examination=20-26 (incipient Alzheimers disease)	Incipient AD
minimental Status Examination-N/A	Not Applicable	http://scai.fraunhofer.de/AlzheimerOntology#Mini_mental_status_examination	ADO	score
Test:MiniMental Status Examination=14-19 (moderate Alzheimers disease)	Incipient AD	http://doe-generated-ontology.com/OntoAD#AD000269	ONTOAD	score
Normal elderly control MMSE_30	Control
Sporadic AD MMSE_28.8	Sporadic AD	http://scai.fraunhofer.de/AlzheimerOntology#Mini_mental_status_examination	ADO	score
Control MMSE_29.4	Control	http://scai.fraunhofer.de/AlzheimerOntology#Mini_mental_status_examination	ADO	score
Braak stage-4:plaque score-2	Mid stage AD
Braak stage-NA:plaque score-2	Moderate AD
Braak stage-1:plaque score-0	Incipient AD
Braak stage-6:plaque score-3	Severe AD
Braak stage-1:plaque score-1	Incipient AD
Braak stage-2:plaque score-1	Incipient AD
Braak stage-6:plaque score-2	Severe AD
Braak stage-NA:plaque score-3	Severe AD
Braak stage-NA:plaque score-NA	Not Available
Braak stage-5:plaque score-2	Severe AD
Braak stage-5:plaque score-3	Severe AD
Braak stage-2:plaque score-0	Incipient AD
MMSEE - 28.0 0.22	Normal/control	http://scai.fraunhofer.de/AlzheimerOntology#Mini_mental_status_examination	ADO	score
MMSEE - 18.2 1.01	Incipient AD	http://scai.fraunhofer.de/AlzheimerOntology#Mini_mental_status_examination	ADO	score
Braak stage VVI (Braak and Braak 1991)	Severe AD				General Braak mapping
MMSE (mean SD) = 18.9 (3.4)	Mid stage AD	http://scai.fraunhofer.de/AlzheimerOntology#Mini_mental_status_examination	ADO	score
MMSE (mean SD) = 29.3 (1.2)	Normal/control	http://scai.fraunhofer.de/AlzheimerOntology#Mini_mental_status_examination	ADO	score
Braak stages IV and V	Severe AD				General Braak mapping
Braak 1 CERAD: A CDR: 0	Incipient AD	http://scai.fraunhofer.de/AlzheimerOntology#Consortium_to_establish_a_registry_for_Alzheimer_s_Disease	ADO	Stage info	General CERAD mapping/ Braak ID can also be put here / CDR ID can also be put here
Braak 2 CERAD: A CDR: 2	Incipient AD	http://scai.fraunhofer.de/AlzheimerOntology#Consortium_to_establish_a_registry_for_Alzheimer_s_Disease	ADO	Stage info	General CERAD mapping/ Braak ID can also be put here / CDR ID can also be put here
Braak 2 CERAD: A CDR: 1	Incipient AD	http://scai.fraunhofer.de/AlzheimerOntology#Consortium_to_establish_a_registry_for_Alzheimer_s_Disease	ADO	Stage info	General CERAD mapping/ Braak ID can also be put here / CDR ID can also be put here
Braak 4 CERAD: nd CDR: 0	Mid stage AD	http://scai.fraunhofer.de/AlzheimerOntology#Consortium_to_establish_a_registry_for_Alzheimer_s_Disease	ADO	Stage info	General CERAD mapping/ Braak ID can also be put here / CDR ID can also be put here
Braak 5 CERAD: 0 CDR: 1	Severe AD	http://scai.fraunhofer.de/AlzheimerOntology#Consortium_to_establish_a_registry_for_Alzheimer_s_Disease	ADO	Stage info	General CERAD mapping/ Braak ID can also be put here / CDR ID can also be put here
6 CERAD: C CDR: 3 Gender: female Age: 83 years	Severe AD
Braak 0 CERAD: nd CDR: 1	Normal/Incipient AD	http://scai.fraunhofer.de/AlzheimerOntology#Consortium_to_establish_a_registry_for_Alzheimer_s_Disease	ADO	Stage info	General CERAD mapping/ Braak ID can also be put here / CDR ID can also be put here
Braak 0 CERAD: 0 CDR: 0	Normal/Incipient AD	http://scai.fraunhofer.de/AlzheimerOntology#Consortium_to_establish_a_registry_for_Alzheimer_s_Disease	ADO	Stage info	General CERAD mapping/ Braak ID can also be put here / CDR ID can also be put here
Braak 1 CERAD: 0 CDR: 0	Incipient AD	http://scai.fraunhofer.de/AlzheimerOntology#Consortium_to_establish_a_registry_for_Alzheimer_s_Disease	ADO	Stage info	General CERAD mapping/ Braak ID can also be put here / CDR ID can also be put here
Braak 5 CERAD: A CDR: 3	Severe AD	http://scai.fraunhofer.de/AlzheimerOntology#Consortium_to_establish_a_registry_for_Alzheimer_s_Disease	ADO	Stage info	General CERAD mapping/ Braak ID can also be put here / CDR ID can also be put here
Braak 0 CERAD: 0 CDR: 3	Normal/Incipient AD	http://scai.fraunhofer.de/AlzheimerOntology#Consortium_to_establish_a_registry_for_Alzheimer_s_Disease	ADO	Stage info	General CERAD mapping/ Braak ID can also be put here / CDR ID can also be put here
Braak 5 CERAD: B CDR: 3	Severe AD	http://scai.fraunhofer.de/AlzheimerOntology#Consortium_to_establish_a_registry_for_Alzheimer_s_Disease	ADO	Stage info	General CERAD mapping/ Braak ID can also be put here / CDR ID can also be put here
Braak 6 CERAD: C CDR: 2	Severe AD	http://scai.fraunhofer.de/AlzheimerOntology#Consortium_to_establish_a_registry_for_Alzheimer_s_Disease	ADO	Stage info	General CERAD mapping/ Braak ID can also be put here / CDR ID can also be put here
Braak 5 CERAD: C CDR: 0	Severe AD	http://scai.fraunhofer.de/AlzheimerOntology#Consortium_to_establish_a_registry_for_Alzheimer_s_Disease	ADO	Stage info	General CERAD mapping/ Braak ID can also be put here / CDR ID can also be put here
Braak 5 CERAD: B CDR: 0	Severe AD	http://scai.fraunhofer.de/AlzheimerOntology#Consortium_to_establish_a_registry_for_Alzheimer_s_Disease	ADO	Stage info	General CERAD mapping/ Braak ID can also be put here / CDR ID can also be put here
Braak 4 CERAD: nd CDR: 2	Mid stage AD	http://scai.fraunhofer.de/AlzheimerOntology#Consortium_to_establish_a_registry_for_Alzheimer_s_Disease	ADO	Stage info	General CERAD mapping/ Braak ID can also be put here / CDR ID can also be put here
Braak 0 CERAD: 0 CDR: 1	Normal/Incipient AD	http://scai.fraunhofer.de/AlzheimerOntology#Consortium_to_establish_a_registry_for_Alzheimer_s_Disease	ADO	Stage info	General CERAD mapping/ Braak ID can also be put here / CDR ID can also be put here
Braak 4 CERAD: nd CDR: 3	Mid stage AD	http://scai.fraunhofer.de/AlzheimerOntology#Consortium_to_establish_a_registry_for_Alzheimer_s_Disease	ADO	Stage info	General CERAD mapping/ Braak ID can also be put here / CDR ID can also be put here
Braak 2 CERAD: 0 CDR: 0	Incipient AD	http://scai.fraunhofer.de/AlzheimerOntology#Consortium_to_establish_a_registry_for_Alzheimer_s_Disease	ADO	Stage info	General CERAD mapping/ Braak ID can also be put here / CDR ID can also be put here
Braak 5 CERAD: B CDR: 2	Severe AD	http://scai.fraunhofer.de/AlzheimerOntology#Consortium_to_establish_a_registry_for_Alzheimer_s_Disease	ADO	Stage info	General CERAD mapping/ Braak ID can also be put here / CDR ID can also be put here
Braak 2 CERAD: 0 CDR: 2	Incipient AD	http://scai.fraunhofer.de/AlzheimerOntology#Consortium_to_establish_a_registry_for_Alzheimer_s_Disease	ADO	Stage info	General CERAD mapping/ Braak ID can also be put here / CDR ID can also be put here
Braak 2 CERAD: A CDR: 3	Incipient AD	http://scai.fraunhofer.de/AlzheimerOntology#Consortium_to_establish_a_registry_for_Alzheimer_s_Disease	ADO	Stage info	General CERAD mapping/ Braak ID can also be put here / CDR ID can also be put here
Braak 5 CERAD: nd CDR: 2	Severe AD	http://scai.fraunhofer.de/AlzheimerOntology#Consortium_to_establish_a_registry_for_Alzheimer_s_Disease	ADO	Stage info	General CERAD mapping/ Braak ID can also be put here / CDR ID can also be put here
Braak 2 CERAD: 0 CDR: 3	Incipient AD	http://scai.fraunhofer.de/AlzheimerOntology#Consortium_to_establish_a_registry_for_Alzheimer_s_Disease	ADO	Stage info	General CERAD mapping/ Braak ID can also be put here / CDR ID can also be put here
Braak 6 CERAD: C CDR: 3	Severe AD	http://scai.fraunhofer.de/AlzheimerOntology#Consortium_to_establish_a_registry_for_Alzheimer_s_Disease	ADO	Stage info	General CERAD mapping/ Braak ID can also be put here / CDR ID can also be put here
Braak 6 CERAD: C CDR: 0	Severe AD	http://scai.fraunhofer.de/AlzheimerOntology#Consortium_to_establish_a_registry_for_Alzheimer_s_Disease	ADO	Stage info	General CERAD mapping/ Braak ID can also be put here / CDR ID can also be put here
Braak 0 CERAD: nd CDR: 2	Normal/Incipient AD	http://scai.fraunhofer.de/AlzheimerOntology#Consortium_to_establish_a_registry_for_Alzheimer_s_Disease	ADO	Stage info	General CERAD mapping/ Braak ID can also be put here / CDR ID can also be put here
late-onset Alzheimers disease (LOAD)	late-onset AD	http://scai.fraunhofer.de/AlzheimerOntology#Late_Onset_Alzheimer_s_Disease	ADO	No	is late onset same as later stage AD
non-demented healthy controls	Control
later stage Alzheimers Disease;mmse score:5	Severe AD
early stage Alzheimers Disease;mmse score:15	Mid stage AD
early stage Alzheimers Disease;mmse score:22	Incipient AD
early stage Alzheimers Disease;mmse score:18	Mid stage AD
early stage Alzheimers Disease;mmse score:20	Incipient AD
later stage Alzheimers Disease;mmse score:13	Mid stage AD
early stage Alzheimers Disease;mmse score:19	Incipient AD
later stage Alzheimers Disease;mmse score:8	Severe AD
early stage Alzheimers Disease;mmse score:16	Mid stage AD
later stage Alzheimers Disease;mmse score:14	Mid stage AD
early stage Alzheimers Disease;mmse score:21	Incipient AD
early stage Alzheimers Disease;mmse score:23	Incipient AD
early stage Alzheimers Disease;mmse score:17	Mid stage AD
later stage Alzheimers Disease;mmse score:12	Mid stage AD
later stage Alzheimers Disease;mmse score:4	Severe AD
later stage Alzheimers Disease;mmse score:11	Mid stage AD
early stage Alzheimers Disease;mmse score:24	Incipient AD
later stage Alzheimers Disease;mmse score:6	Severe AD
later stage Alzheimers Disease;mmse score:2	Severe AD
Braak IV according to B&B	Mid stage AD				General Braak mapping
Braak I according to B&B	Incipient AD				General Braak mapping
MMSE Score: 29.2 1	Normal/control	http://scai.fraunhofer.de/AlzheimerOntology#Mental_Status_Exam	ADO	score
MMSE 23.4 4	Incipient AD	http://scai.fraunhofer.de/AlzheimerOntology#Mental_Status_Exam	ADO	score
Braak stage of II to IV with a CERAD neuritic plaque density of moderate or frequent.	Incipient AD/Mid Dtage AD	http://scai.fraunhofer.de/AlzheimerOntology#presence_of_neuritic_plaque	ADO	score information lost	General Braak and CERAD mapping

## Sheet: brainRegions
brainRegions	Ontology	Ontology ID	Loss of information
Entorhinal cortex	BRCT	http://www.semanticweb.org/ontologies/2009/9/Ontology1255357986125.owl#Entorhinal_cortex
Prefrontal Cortex	BRCT	http://www.semanticweb.org/ontologies/2009/9/Ontology1255357986125.owl#Prefrontal_cortex
Frontal cortex	BRCT	http://www.semanticweb.org/ontologies/2009/9/Ontology1255357986125.owl#Frontal_cortex
Parietal lobe	BRCT	http://www.semanticweb.org/ontologies/2009/9/Ontology1255357986125.owl#Parietal_lobe
neocortex	BRCT	http://www.semanticweb.org/ontologies/2009/9/Ontology1255357986125.owl#Neocortex
Lateral Temporal cortex	BRCT	http://www.semanticweb.org/ontologies/2009/9/Ontology1255357986125.owl#Lateral_orbitofrontal_cortex_to_superior_temporal_cortex
cerebral cortex:temporal neocortex gray matter	BRCT	http://www.semanticweb.org/ontologies/2009/9/Ontology1255357986125.owl#Neocortex	there is something like cortex in BRCT but temporal cortex is a part of Neocortex
Cerebellum Human Brain	BRCT	http://www.semanticweb.org/ontologies/2009/9/Ontology1255357986125.owl#Cerebellum
Temporal Cortex	BRCT	http://www.semanticweb.org/ontologies/2009/9/Ontology1255357986125.owl#Temporal_cortex
Middle temporal gyrus	BRCT	http://www.semanticweb.org/ontologies/2009/9/Ontology1255357986125.owl#Middle_temporal_gyrus
CA1 hippocampal gray matter	BRCT	http://www.semanticweb.org/ontologies/2009/9/Ontology1255357986125.owl#Gray_matter/:http://www.semanticweb.org/ontologies/2009/9/Ontology1255357986125.owl#CA1	grey matter
medial temporal lobe	BRCT	http://www.semanticweb.org/ontologies/2009/9/Ontology1255357986125.owl#Temporal_lobe
hippocampal CA1 tissue: Left Hippocampus	BRCT	http://www.semanticweb.org/ontologies/2009/9/Ontology1255357986125.owl#CA1	Left hippocampus
Brain at several regions	BRCT	http://www.semanticweb.org/ontologies/2009/9/Ontology1255357986125.owl#Brain
Brain from Alzheihmer patient	BRCT	http://www.semanticweb.org/ontologies/2009/9/Ontology1255357986125.owl#Brain
hippocampus - CA3	BRCT	http://www.semanticweb.org/ontologies/2009/9/Ontology1255357986125.owl#CA3
hippocampus - CA1	BRCT	http://www.semanticweb.org/ontologies/2009/9/Ontology1255357986125.owl#CA1	Left hippocampus
Temporal cortex of non-AD brain	BRCT	http://www.semanticweb.org/ontologies/2009/9/Ontology1255357986125.owl#Temporal_cortex
Hippocampus of of non-AD brain	BRCT	http://www.semanticweb.org/ontologies/2009/9/Ontology1255357986125.owl#Hippocampus
Frontal cortex of non-AD brain	BRCT	http://www.semanticweb.org/ontologies/2009/9/Ontology1255357986125.owl#Frontal_cortex
Temporal cortex of AD brain	BRCT	http://www.semanticweb.org/ontologies/2009/9/Ontology1255357986125.owl#Temporal_cortex
Hippocampus of of AD brain	BRCT	http://www.semanticweb.org/ontologies/2009/9/Ontology1255357986125.owl#Hippocampus
Frontal cortex of AD brain	BRCT	http://www.semanticweb.org/ontologies/2009/9/Ontology1255357986125.owl#Frontal_cortex
Hippocampus	BRCT	http://www.semanticweb.org/ontologies/2009/9/Ontology1255357986125.owl#Hippocampus
Primary visual cortex	BRCT	http://www.semanticweb.org/ontologies/2009/9/Ontology1255357986125.owl#Visual_cortex_primary
Medial temporal gyrus	Not Available	Not Available	Not Available
Posterior singulate	BRCT	http://www.semanticweb.org/ontologies/2009/9/Ontology1255357986125.owl#Posterior_cingulate_cortex
Superior frontal gyrus	BRCT	http://www.semanticweb.org/ontologies/2009/9/Ontology1255357986125.owl#Superior_frontal_gyrus
Ventral head of the caudate nucleus	BRCT	http://www.semanticweb.org/ontologies/2009/9/Ontology1255357986125.owl#Head_of_caudate_nucleus	DOUBTFUL
Subpial grey matter lesions from the frontal gyri	Not Applicable	Frontal gyrus	No frontal gyrus found in BRCT
Substantia nigra	BRCT	http://www.semanticweb.org/ontologies/2009/9/Ontology1255357986125.owl#Substantia_nigra
Grey matter in Brodmann area	BRCT	http://www.semanticweb.org/ontologies/2009/9/Ontology1255357986125.owl#Brodmann_area_45	Grey matter
hippocampal and cortex frontal	BRCT	http://www.semanticweb.org/ontologies/2009/9/Ontology1255357986125.owl#Frontal_cortex : http://www.semanticweb.org/ontologies/2009/9/Ontology1255357986125.owl#Hippocampus
visual cortex	BRCT	http://www.semanticweb.org/ontologies/2009/9/Ontology1255357986125.owl#Primary_visual_cortex_to_secondary_visual_cortex	DOUBTFUL
dorsolateral prefrontal cortex	BRCT	http://www.semanticweb.org/ontologies/2009/9/Ontology1255357986125.owl#Dorsolateral_prefrontal_cortex
cerebellum (CR)	BRCT	http://www.semanticweb.org/ontologies/2009/9/Ontology1255357986125.owl#Cerebellum
posterior cingulate cortex	BRCT	http://www.semanticweb.org/ontologies/2009/9/Ontology1255357986125.owl#Posterior_cingulate_cortex
Cortical Tissue	BRCT	http://www.semanticweb.org/ontologies/2009/9/Ontology1255357986125.owl#Cerebral_cortex
frontal temporal cortex	BRCT	http://www.semanticweb.org/ontologies/2009/9/Ontology1255357986125.owl#Frontal_cortex ; http://www.semanticweb.org/ontologies/2009/9/Ontology1255357986125.owl#Temporal_cortex
unknown cortex	BRCT	http://www.semanticweb.org/ontologies/2009/9/Ontology1255357986125.owl#Cerebral_cortex
parietal cortex	BRCT	http://www.semanticweb.org/ontologies/2009/9/Ontology1255357986125.owl#Parietal_cortex
