# Supplementary material for: NeuroTransDB: highly curated and structured transcriptomic metadata for neurodegenerative diseases
Source: Database (Oxford). 2015 Oct 15;2015:bav099. doi: 10.1093/database/bav099 (PMC4608514; doi:10.1093/database/bav099)
Supplement: Supplementary Data [file supp_bav099_supplementary_data.zip › S3.xls]

## Sheet: phenotype
Phenotype	Internal Normalization	Ontology_ID	Ontology	Comment
wild type mice: Normal	control	http://www.ebi.ac.uk/efo/EFO_0005168	Experimental Factor Ontology (EFO)	It is difficult mapping many varialbes occuring in phenotype to a single ontology as single phenotype in our data has many variables and each variable can be mapped to different ontology. A single phenotype term can be mapped to mouse disease and treatment classes. For example this one can be mapped to Mouse AD, mutation type/ treatment
APP/PS1M146V/+: crossed Tg2576 APP transgenic mice with PS1 M146V homozygous (PS1M146V/M146V) mice: Alzheimers Disease	Transgene, diseased	http://www.ebi.ac.uk/efo/EFO_0004020	Experimental Factor Ontology (EFO)	Mapped to the nearest possible term
Tg2576: alzheimers disease	Transgene, diseased	NA	NA	Mapped to the nearest possible term
Mouse cortex of Dicer KO mice, biological rep3(-CamKII-Cre transgenic (Tg) mice )	Transgene (KO is not transgene by definition)	NA	NA	Cannot be mapped to the Tg unit of the data
Mouse cortex of Dicer KO mice, biological rep1(-CamKII-Cre transgenic (Tg) mice )	Transgene (KO is not transgene by definition)	NA	NA	Cannot be mapped to the Tg unit of the data
Mouse cortex of Dicer KO mice, biological rep2(-CamKII-Cre transgenic (Tg) mice )	Transgene (KO is not transgene by definition)	NA	NA	Cannot be mapped to the Tg unit of the data
Mouse cortex of control mice, biological rep3(-CamKII-Cre transgenic (Tg) mice )	Transgene, control	http://www.ebi.ac.uk/efo/EFO_0001461	NA	Cannot be mapped to the Tg unit of the data
Mouse cortex of control mice, biological rep1(-CamKII-Cre transgenic (Tg) mice )	Transgene, control	http://www.ebi.ac.uk/efo/EFO_0001461	NA	Cannot be mapped to the Tg unit of the data
Mouse cortex of control mice, biological rep2(-CamKII-Cre transgenic (Tg) mice )	Transgene, control	http://www.ebi.ac.uk/efo/EFO_0001461	NA	Cannot be mapped to the Tg unit of the data
transgenic mice( Tg2576 mice on a C57BL/6J (B6) background, which expresses the human APP695 isoform with the Swedish double mutation (APP695K670N,M671L; APPSwe) under control of the neuron-specific prion protein promoter ) low Abeta plaque load	Transgene (Is it diseased or not because it mentions low abeta plaque load)	NA	NA
transgenic mice( Tg2576 mice on a C57BL/6J (B6) background, which expresses the human APP695 isoform with the Swedish double mutation (APP695K670N,M671L; APPSwe) under control of the neuron-specific prion protein promoter )high Abeta plaque load	Transgene, diseased	NA	NA
transgenic mice( Tg2576 mice on a C57BL/6J (B6) background, which expresses the human APP695 isoform with the Swedish double mutation (APP695K670N,M671L; APPSwe) under control of the neuron-specific prion protein promoter )ACE inhibitor	Transgene, diseased	NA	NA
wild type phenotype	control	http://www.ebi.ac.uk/efo/EFO_0005168	Experimental Factor Ontology (EFO)
Treated(post-natal brains of mice with downregulation of polytopic protease)	Treated	NA	NA
Treated( embryonal brains, downregulation of polytopic protease)	Treated	NA	NA
Vehicle ctrl	control	http://www.ebi.ac.uk/efo/EFO_0000732	Experimental Factor Ontology (EFO)
(-)-Epigallocatechin-3-gallate (EGCG) treated	Treated	http://ncicb.nci.nih.gov/xml/owl/EVS/Thesaurus.owl#C1088	National Cancer Institute Thesaurus
PTZ : Tau+/+ (Wild type Treated)	Transgene, treated	NA	NA	Difficult to map with multiple units
Sham: Tau -/- (knock out sham)	control	NA	NA	Difficult to map with multiple units
PTZ: Tau-/- (knock out treated)	Transgene, treated (Knock-out here is not transgene!!)	NA	NA	Difficult to map with multiple units
sham: Tau+/+ (Wild type sham)	control	NA	NA	Difficult to map with multiple units
non transgenic control	control	http://www.ebi.ac.uk/efo/EFO_0001461	Experimental Factor Ontology (EFO)
non-Tg	control	http://www.ebi.ac.uk/efo/EFO_0001461	Experimental Factor Ontology (EFO)
3xTg-hetero mouse(3xTg-AD-h mice harboring hemizygous APPSwe and tauP301L transgenes with a homozygous Psen1M146V mutation)	Transgene, Diseased	NA	NA
3xTg-AD-Homo mouse(3xTg-AD-H mice harboring a homozygous Psen1M146V mutation and homozygous mutant transgenes for APPSwe and tauP301L)	Transgene, Diseased	NA	NA
A42 + AE1-329 (Treated)	Treated	NA	NA
A42 alone (Treated)	Treated	NA	NA	It is difficult to find a mapping for specific treatment but the normalization to abeta42 is possible HOWEVER not sensible
AE1-329 alone (Treated)	Treated	NA	NA	It is difficult to find a mapping for specific treatment but the normalization to abeta42 is possible HOWEVER not sensible
vehicle alone (Control)	Control	http://www.ebi.ac.uk/efo/EFO_0000732	Experimental Factor Ontology (EFO)
A42 + AE1-329 (Treated)	Treated	NA	NA	It is difficult to find a mapping for specific treatment but the normalization to abeta42 is possible HOWEVER not sensible
Tg APdE9 / wild-type neonatal mouse	Trangene, Diseased (What to do with the wild type term? Should be added to „control“ tag too?)	NA	NA	Here the trangenic mice is used as wild type control which cannot be mapped
Tg APdE9 / wild-type mouse	Trangene, Diseased (What to do with the wild type term? Should be added to „control“ tag too?)	NA	NA	Here the trangenic mice is used as wild type control which cannot be mapped
APdE9-transgenic (TG)neonatal mice	Trangene, Diseased	http://www.ebi.ac.uk/efo/EFO_0004020	Experimental Factor Ontology (EFO)	Mapped to the nearest possible term
APdE9-transgenic (TG)	Trangene, Diseased	http://www.ebi.ac.uk/efo/EFO_0004020	Experimental Factor Ontology (EFO)	Mapped to the nearest possible term
Heterozygous eIF2+/S51A	Transgene	NA	NA
Hemizygous 5xFAD mice, which were on a genetic background of B6/SJL, were crossed with eIF2+/S51A mice (C57BL/6J background)	Transgene, Diseased	http://www.ebi.ac.uk/efo/EFO_0004020	Experimental Factor Ontology (EFO)	Mapped to the nearest possible term
5xFAD	Transgene, Diseased	http://www.ebi.ac.uk/efo/EFO_0004020	Experimental Factor Ontology (EFO)	Mapped to the nearest possible term
wild-type	control	http://www.ebi.ac.uk/efo/EFO_0005168	Experimental Factor Ontology (EFO)
3xTgAD	Transgene, Diseased	http://www.ebi.ac.uk/efo/EFO_0004020	Experimental Factor Ontology (EFO)	Mapped to the nearest possible term
APPs-DM mice (APP/APLP2-/- mice)	Knock-out	NA	NA	Difficult to map with multiple units
adult APLP2-KO mice (APLP2-/-)	Knock-out	NA	NA	Difficult to map with multiple units
adult APLP2-KO mice (APLP2-/-)	Knock-out	NA	NA	Difficult to map with multiple units
adult APPsa knock-out mouse back-crossed to C57BL/6 for 6 generations	Knock-out	NA	NA	Difficult to map with multiple units
wild type mouse back-crossed to C57BL/6 for 6 generations	control	NA	NA	Can be mapped to wildtype but cannot map to mouse type and the process of backcrossing
adult APPsa knock-out mouse back-crossed to C57BL/6 for 6 generations	Knock-out	NA	NA	Can be mapped to wildtype but cannot map to mouse type and the process of backcrossing
adult APP knock-out mouse back-crossed to C57BL/6 for 6 generations	Knock-out	NA	NA	Can be mapped to wildtype but cannot map to mouse type and the process of backcrossing
3TG mice	Transgene	NA	NA	Can be mapped to wildtype but cannot map to mouse type and the process of backcrossing
wild-type littermates	control	http://www.ebi.ac.uk/efo/EFO_0005168	Experimental Factor Ontology (EFO)
3TG mice	Transgene	http://www.ebi.ac.uk/efo/EFO_0005168	Experimental Factor Ontology (EFO)	Nearest mapped term
APP/PS1 transgenic mice	Transgene, Diseased	http://www.ebi.ac.uk/efo/EFO_0005168	Experimental Factor Ontology (EFO)	Nearest mapped term, Loses information for APP/PS1
3TG mice Control	Transgene, control	http://www.ebi.ac.uk/efo/EFO_0004020	Experimental Factor Ontology (EFO)	Mapped to the nearest possible term/ The phrase „control“ still remains un-normalized
3TG mice Control	Transgene, control	http://www.ebi.ac.uk/efo/EFO_0004020	Experimental Factor Ontology (EFO)	Mapped to the nearest possible term/ The phrase „control“ still remains un-normalized
triple transgenic mice overexpressing APPSWE and TauP301L, and carrying a PS1M146V knock-in mutation (3Tg-AD)	Transgene, Diseased	NA	NA	Difficult to map with multiple units
N/A	Not Applicable	NA	NA
Ubb+1 transgenic animals	Transgene	http://www.ebi.ac.uk/efo/EFO_0005168	Experimental Factor Ontology (EFO)	Nearest mapped term
wild	control	http://www.ebi.ac.uk/efo/EFO_0005168	Experimental Factor Ontology (EFO)
wild type (C57Bl6/SJL) (cholecalciferol dietTreated)	control, treated	http://www.ebi.ac.uk/efo/EFO_0005168	Experimental Factor Ontology (EFO)
5xFAD transgenic mutant ( 5XFAD lines from the B6SJL genetic background were maintained by crossing hemizygous transgenic mice with B6SJL F1 breeders) (Control Diet)	Transgene, Diseased, treated	NA	NA	Difficult to map with multiple units
wild type (C57Bl6/SJL) (Control Diet)	control, treated	http://www.ebi.ac.uk/efo/EFO_0005168	Experimental Factor Ontology (EFO)	Cannot map to mouse type and diet administration
5xFAD transgenic mutant ( 5XFAD lines from the B6SJL genetic background were maintained by crossing hemizygous transgenic mice with B6SJL F1 breeders) (cholecalciferol dietTreated)	Transgene, Diseased, treated	NA	NA	Difficult to map with multiple units
5xFAD transgenic mutant ( 5XFAD lines from the B6SJL genetic background were maintained by crossing hemizygous transgenic mice with B6SJL F1 breeders) (Control Diet)	Transgene, Diseased, treated	NA	NA	Difficult to map with multiple units
5xFAD transgenic mutant ( 5XFAD lines from the B6SJL genetic background were maintained by crossing hemizygous transgenic mice with B6SJL F1 breeders)(Control Diet)	Transgene, Diseased, treated	NA	NA	Difficult to map with multiple units
non-transgenic animals, GFP treated, biological rep1	Non-transgene, Treated	NA	NA	Difficult to map with multiple units
non-transgenic animals, GFP treated, biological rep2	Non-transgene, Treated	NA	NA	Difficult to map with multiple units
APP transgenic animals, BDNF treated, biological rep4 (BL/6 transgenic mice expressed mutant APP under control of the Thy1 promoter10) (BDNF Treated)	Transgene, diseased, treated	NA	NA	Both APP trangenic and treated units cannot be encoded into single term of normalization
non-transgenic animals, sham lesion, biological rep2	Non-trangene, control	NA	NA	Can be mapped to non-TG but cannot be mapped to Sham and lesion together. No term found in ontologies
non-transgenic animals, sham lesion, biological rep3	Non-trangene, control	NA	NA	Can be mapped to non-TG but cannot be mapped to Sham and lesion together. No term found in ontologies
APP transgenic animals (BL/6 transgenic mice expressed mutant APP under control of the Thy1 promoter), GFP treated, biological rep1	Transgene, diseased, treated	NA	NA	Difficult to map with multiple units
APP transgenic animals, BDNF treated, biological rep4 (BL/6 transgenic mice expressed mutant APP under control of the Thy1 promoter) (BDNF Treated)	Transgene, diseased, treated	NA	NA	Difficult to map with multiple units
APP transgenic animals(BL/6 transgenic mice expressed mutant APP under control of the Thy1 promoter) , BDNF treated, biological rep3 (BDNF Treated)	Transgene, diseased, treated	NA	NA	Difficult to map with multiple units
APP transgenic animals(BL/6 transgenic mice expressed mutant APP under control of the Thy1 promoter) , BDNF treated, biological rep2 (BDNF treated)	Transgene, diseased, treated	NA	NA	Difficult to map with multiple units
APP transgenic animals, GFP treated, biological rep4 (BL/6 transgenic mice expressed mutant APP under control of the Thy1 promoter) (GFP treated)	Transgene, diseased, treated	NA	NA	Difficult to map with multiple units
non-transgenic animals, sham lesion, biological rep1	Non-trangene, control	NA	NA	Can be mapped to non-TG but cannot be mapped to Sham and lesion together. No term found in ontologies
APP transgenic animals, GFP treated, biological rep2 (BL/6 transgenic mice expressed mutant APP under control of the Thy1 promoter) (GFP Treated)	Transgene, diseased, treated	NA	NA	Difficult to map with multiple units
APP transgenic animals, GFP treated, biological rep3 (BL/6 transgenic mice expressed mutant APP under control of the Thy1 promoter) (GFP Treated)	Transgene, diseased, treated	NA	NA	Difficult to map with multiple units
APP transgenic animals, BDNF treated, biological rep1 (BL/6 transgenic mice expressed mutant APP under control of the Thy1 promoter) (BDNF treated)	Transgene, diseased, treated	NA	NA	Difficult to map with multiple units
APP transgenic animals, GFP treated, biological rep2 (BL/6 transgenic mice expressed mutant APP under control of the Thy1 promoter) (GFP treated)	Transgene, diseased, treated	NA	NA	Difficult to map with multiple units
APP transgenic animals(BL/6 transgenic mice expressed mutant APP under control of the Thy1 promoter) , GFP treated, biological rep3 (GFP Treated)	Transgene, diseased, treated	NA	NA	Difficult to map with multiple units
APP transgenic animals, GFP treated, biological rep4 (BL/6 transgenic mice expressed mutant APP under control of the Thy1 promoter) (GFP treated)	Transgene, diseased, treated	NA	NA	Difficult to map with multiple units
APP transgenic animals, GFP treated, biological rep1 (BL/6 transgenic mice expressed mutant APP under control of the Thy1 promoter) (GFP Treated)	Transgene, diseased, treated	NA	NA	Difficult to map with multiple units
APP transgenic animals, BDNF treated, biological rep1 (BL/6 transgenic mice expressed mutant APP under control of the Thy1 promoter) (BDNF treated)	Transgene, diseased, treated	NA	NA	Difficult to map with multiple units
wild type	control	http://www.ebi.ac.uk/efo/EFO_0005168	Experimental Factor Ontology (EFO)
app-ps1 transgenic mice	Transgene	http://www.ebi.ac.uk/efo/EFO_0004020	Experimental Factor Ontology (EFO)
Pool: Young mice Fed with L-EVOO GROUP	Treated	NA	NA	No sensible mapping found
Fed with H-EVOO GROUP	Treated	NA	NA	No sensible mapping found
Fed with L-EVOO GROUP	Treated	NA	NA	No sensible mapping found
T43 with P201S mutation	??Trangene, Name	NA	NA	Difficult to map with multiple units
Healthy	control	http://ncicb.nci.nih.gov/xml/owl/EVS/Thesaurus.owl#Healthy_Control	Cigarette Smoke Exposure Ontology
3TG	Transgene	http://www.ebi.ac.uk/efo/EFO_0004020	Experimental Factor Ontology (EFO)	Mapped to the nearest possible term
Tg- (non-transgenic WT littermates)	control	http://www.ebi.ac.uk/efo/EFO_0005168	Experimental Factor Ontology (EFO)
Tg+ (over-expressing human mutant amyloid precursor protein) (Tg2576)	Transgene, Diseased	http://www.ebi.ac.uk/efo/EFO_0004020	Experimental Factor Ontology (EFO)	Mapped to the nearest possible term
Mgmt-/- knock out mice	Knock-out	NA	NA
transgenic AD, TgAPP23	Transgene, Diseased	NA	NA
Tg6074	Transgene	NA	NA
normal reference	control	http://purl.obolibrary.org/obo/PATO_0000461	Experimental Factor Ontology (EFO)
Treated with pMCAO	Treated	NA	NA
APP23 mice expressing human APP751 cDNA containing the Swedish double mutation (K651M and N652L)	Transgene, Diseased	NA	NA	Difficult to map with multiple units
presenilin conditional double knockout cerebral cortex( Neural progenitor cell (NPC)-specific PS cDKO mice were generated by crossing floxed PS1 mice , nestin-Cre transgenic mice and PS2/ mice)	Transgene, Knock-out, Disease	NA	NA	Difficult to map with multiple units
control	control	http://www.ebi.ac.uk/efo/EFO_0001461	Experimental Factor Ontology (EFO)
nontransgenic control mouse (C57B6/SJL) (mice were generated from C57B6/SJL N2 generation Tg2576 mice back-crossed to C57B6/SJL breeders)	Non-transgenic, control	http://www.ebi.ac.uk/efo/EFO_0001461	Experimental Factor Ontology (EFO)
mouse overexpressing amyloid precursor protein with the Swedish mutation (Tg2576; APPSw)(mice were generated from C57B6/SJL N2 generation Tg2576 mice back-crossed to C57B6/SJL breeders)	Transgene, Diseased	NA	NA	Difficult to map with multiple units
sAPPalpha #1-transgenic	Transgene, Diseased	NA	NA	Difficult to map with exact term
vehicle #2:non-transgenic	control	http://www.ebi.ac.uk/efo/EFO_0000732	Experimental Factor Ontology (EFO)
sAPPalpha #3-transgenic	Transgene, Diseased	NA	NA	Difficult to map with exact term
vehicle #3:non-transgenic	control	http://www.ebi.ac.uk/efo/EFO_0000732	Experimental Factor Ontology (EFO)
Vehicle #1:non-transgenic	control	http://www.ebi.ac.uk/efo/EFO_0000732	Experimental Factor Ontology (EFO)
sAPPalpha #2-transgenic	Transgene, Diseased	NA	NA	Difficult to map with exact term

## Sheet: mouse_name
Mouse Name	Internal Normalization	Ontology_ID	Ontology	Comment
129S5	129S5	http://ncicb.nci.nih.gov/xml/owl/EVS/Thesaurus.owl#_129S5_SvEvBrd_Mouse	Sage Bionetworks Synapse Ontology
B6/SJL crossed with C57BL/6J	B6/SJL and C57BL/6J	http://www.ebi.ac.uk/efo/EFO_0000606 || http://jaxmice.jax.org/strain/002014.html	Experimental Factor Ontology (EFO) || Jackson Labs
B6SJLF1(F1 cross between C57Bl/6 and SJL)	B6SJLF1	http://jaxmice.jax.org/strain/100012.html	Jackson Labs
BL/6 transgenic mice	BL/6	NA	NA
C57B6/SJL	C57B6/SJL	http://jaxmice.jax.org/strain/000664.html	Jackson Labs
C57BL/6	C57BL/6	http://jaxmice.jax.org/strain/000664.html	Jackson Labs
C57BL/6 mice	C57BL/6	http://jaxmice.jax.org/strain/000664.html	Jackson Labs
C57BL/6-129	C57BL/6-129	http://jaxmice.jax.org/strain/000664.html	Jackson Labs
C57BL/6-129 hybrid	C57BL/6-129	NA	NA
C57BL/6J	C57BL/6J	http://www.ebi.ac.uk/efo/EFO_0000606	Experimental Factor Ontology (EFO)
C57BL6	C57BL/6	http://jaxmice.jax.org/strain/000664.html	Jackson Labs
C57BL6/129 hybrid	Name	http://jaxmice.jax.org/strain/000664.html	Jackson Labs
C57Bl6/SJL	C57Bl6/SJL	NA	NA
crossed Tg2576 APP transgenic mice with PS1 M146V homozygous (PS1M146V/M146V) mice	Tg2576	NA	NA
ICR	ICR	http://purl.bioontology.org/ontology/MESH/D008813	Medical Subject Headings
ICR mice	ICR	http://purl.bioontology.org/ontology/MESH/D008813	Medical Subject Headings
non -transgenic (Wild type littermates)	non-transgene	NA	NA
Swiss Albino mice	Swiss Albino	http://purl.obolibrary.org/obo/CLO_0000017	Cell Line Ontology
T43	T43	NA	NA	I found nothing mice related to T43 except one web page: http://mmg.img.cas.cz/mice.shtml
Tg2576	Tg2576	NA	NA	No match found in Bioportal, Exact Term found in ALZFORUM Check out: http://www.alzforum.org/research-models/tg2576
Tg6074	Tg6074	NA	NA
TgAPP23	TgAPP23	NA	NA

## Sheet: treatmentType
Treatment Type	Internal Normalization	Ontology_ID	Ontology	Comment
ACE inhibitor,captopril-treated	Chemical	http://purl.obolibrary.org/obo/CHEBI_3380	EFO (Experimental Factor Ontology)	No mapping for „ACE inhibitor in specific“
Cultured murine primary cortical neurons were treated as vehicle control	Control	http://www.ebi.ac.uk/efo/EFO_0000732	EFO (Experimental Factor Ontology)
Cultured murine primary cortical neurons were treated with 1uM EGCG for 24h	Chemical	http://purl.obolibrary.org/obo/CHEBI_4806	EFO (Experimental Factor Ontology)
mice were injected intraperitoneally with 50mg/kg bodyweight of pentylenetrazole:treatment: PTZ	Chemical	NA	NA	Not available in bioportal
sham treated	Treated	http://www.ebi.ac.uk/efo/EFO_0001674	EFO (Experimental Factor Ontology)
PBS	Treated	http://www.ebi.ac.uk/efo/EFO_0002677	EFO (Experimental Factor Ontology)	Not exactly PBS
After being cultured for three days, microglia were treated with oligomeric A42 (10uM) and the specific EP4 agonist AE1-329 (100nM) for 6 hours .	Treated	NA	NA	No mapping available for antagonist AE1-329, oligomeric A42 and AE1-329
After being cultured for three days, microglia were treated with oligomeric A42 (10uM) and vehicle (0.001% EtOH) alone for 6 hours.	Treated	http://www.ebi.ac.uk/efo/EFO_0000732	EFO (Experimental Factor Ontology)	No mapping available for antagonist AE1-329, oligomeric A42
After being cultured for three days, microglia were treated with oligomeric A42 (10uM) and vehicle (0.001% EtOH) alone for 6 hours.	Treated	http://www.ebi.ac.uk/efo/EFO_0000732	EFO (Experimental Factor Ontology)	No mapping available for antagonist AE1-329, oligomeric A42
After being cultured for three days, microglia were treated with the specific EP4 agonist AE1-329 (100nM) and vehicle (0.04% DMSO) for 6 hours.	Treated	http://www.ebi.ac.uk/efo/EFO_0000732	EFO (Experimental Factor Ontology)	No mapping available for antagonist AE1-329
After being cultured for three days, microglia were treated with the specific EP4 agonist AE1-329 (100nM) and vehicle (0.04% DMSO) for 6 hours.	Treated	http://www.ebi.ac.uk/efo/EFO_0000732	EFO (Experimental Factor Ontology)	No mapping available for antagonist AE1-329
After being cultured for three days, microglia were treated with vehicle (0.4% DMSO) and vehicle (0.001% EtOH) only for 6 hours.	Control	http://www.ebi.ac.uk/efo/EFO_0000732	EFO (Experimental Factor Ontology)
After being cultured for three days, microglia were treated with oligomeric A42 (10uM) and the specific EP4 agonist AE1-329 (100nM) for 6 hours.	Treated	NA	NA	No mapping available for antagonist AE1-329, oligomeric A42
AMI-treated	Treated	http://www.ebi.ac.uk/efo/EFO_0000612	EFO (Experimental Factor Ontology)	Nearest term found
untreated	Control	NA	NA
control diet	Diet	http://www.ebi.ac.uk/efo/EFO_0001461	EFO (Experimental Factor Ontology)	Control
Long-term pioglitazone	ChemicalMetabolic/ Physiological/ Administration	http://purl.obolibrary.org/obo/CHEBI_8228	EFO (Experimental Factor Ontology)
treatment protocol: control vehicle treated mice subjected to mTBI induced by weight drop injury (mTBI)	Physical Injury	http://www.ebi.ac.uk/efo/EFO_0000732	EFO (Experimental Factor Ontology)	mTBI belongs to injury
treatment protocol: vehicle only (sham)	Treated	http://www.ebi.ac.uk/efo/EFO_0000732	EFO (Experimental Factor Ontology)
peptide exendin-4 dissolved in an equal volume of saline and dimethyl sulfoxide (DMSO) mixture	Treated	http://purl.obolibrary.org/obo/CHEBI_64073	EFO (Experimental Factor Ontology)
Treated with cholecalciferol diet	Metabolic/ Physiological/ Administration	http://purl.obolibrary.org/obo/CHEBI_28940	EFO (Experimental Factor Ontology)
treated with control diet	Metabolic/ Physiological/ Administration	http://www.ebi.ac.uk/efo/EFO_0001461	EFO (Experimental Factor Ontology)	Control
GFP treated	Treated	NA	NA
BDNF treated	Treated	NA	NA
Sham lesion	Treated	http://www.ebi.ac.uk/efo/EFO_0001674	EFO (Experimental Factor Ontology)
extra-virgin olive oil deprived of phenolic compounds (L-EVOO)	Metabolic/ Physiological/ Administration	NA	NA
extra-virgin olive oil (10% wt/wt dry diet) rich in polyphenols (H-EVOO)	Metabolic/ Physiological/ Administration	NA	NA
treated with: Vehicle for 28 days	Treated	http://www.ebi.ac.uk/efo/EFO_0000732	EFO (Experimental Factor Ontology)
treated with: PF-04447943 (PDE9A-inhibitor) for 28 days	Chemical	NA	NA
treated with Methylazoxymethanol acetate (MAM)	Chemical	NA	NA
treated with vehicle	Treated	http://www.ebi.ac.uk/efo/EFO_0000732	EFO (Experimental Factor Ontology)
treated with pMCAO	Chemical	NA	NA
amyloid beta treatment for Cells	Treated	http://purl.obolibrary.org/obo/CHEBI_53002	EFO (Experimental Factor Ontology)
Cells Treated with aAPPalpha	Treated	NA	NA	No term with aAPPalpha found but a term with sAPPalpha found s = soluble.
Treated Cells (Vehicle Treated)	Treated	http://www.ebi.ac.uk/efo/EFO_0000732	EFO (Experimental Factor Ontology)
protease downregulation	Metabolic/ Physiological/ Administration	NA	NA

## Sheet: physicalInjury
physicalInjury	Internal Normalization	Ontology_ID	Ontology_Name	Comment
blast-TBI from an explosion;to induce blast-TBI the animals were exposed to a maximum of a 2.5 PSI (17.2 kPa) pressure shock wave	Physical Treatment	http://ontology.neuinfo.org/NIF/Dysfunction/NIF-Dysfunction.owl#nlx_143898	Neuroscience Information Framework (NIF) Standard Ontology (NIFSTD)	There is no exact term for blast TBI rather it is just TBI in general which can be carried out in many ways
Experimental mTBI was induced using the concussive head trauma device	Physical Treatment	http://ontology.neuinfo.org/NIF/Dysfunction/NIF-Dysfunction.owl#nlx_143898	Neuroscience Information Framework (NIF) Standard Ontology (NIFSTD)	There is no exact term for mild TBI rather it is just TBI in general which can be carried out in many ways
